# Supplementary material for: CCS-mediated mechanistic link between gestational diabetes mellitus and carpal tunnel syndrome: a multi-omics MR framework
Source: Front Immunol. 2026 Mar 11;17:1766134. doi: 10.3389/fimmu.2026.1766134 (PMC13012997; doi:10.3389/fimmu.2026.1766134)
Supplement: Supplementary file 1 [file Table1.xlsx]

## Sheet: Supplementary Table S1 Primer 
Supplementary Table S1
	Primer	Sequence
1	CCS-F	GTCAGAGCTGTGTGGATGCT
2	CCS-R	CTCCCTGTGCTTTCCAGGAG
3	NEK7-F	TCTCCAAATCGCCCATTGCT
4	NEK7-R	TAAAACCGCAGAGCCTCCAG
5	Aspn-F	TGCTCTGCCAAACCCTTCTT
6	Aspn-R	AGGGTTCACTGGCTCTTTCG
7	Itga2-F	GCGGCAGAGATCGATACACA
8	Itga2-R	CTTCTGCTTTCTCCGTGGGT
9	gapdh-F	TGTGAACGGATTTGGCCGTA
10	gapdh-R	ACTGTGCCGTTGAATTTGCC

## Sheet: Supplementary Table S2 STROBE-M
Supplementary Table S2 STROBE-MR checklist of recommended items to address in reports of Mendelian randomization studies1 2
Item No.	Section	Checklist item	Page No.	Relevant text from manuscript
1	TITLE and ABSTRACT	Indicate Mendelian randomization (MR) as the study’s design in the title and/or the abstract if that is a main purpose of the study	1.2	CCS-Mediated Mechanistic Link Between Gestational Diabetes Mellitus and Carpal Tunnel Syndrome: A Multi-Omic MR Framework
				Background: Carpal tunnel syndrome (CTS) is closely linked to metabolic disturbance. Gestational diabetes mellitus (GDM) shares key features with type 2 diabetes, a recognised CTS risk factor, but whether GDM itself causally increases CTS risk and through which molecular pathways remains unclear. Methods: We combined linkage disequilibrium score regression (LDSC) and two-sample Mendelian randomis…
	INTRODUCTION
2	Background	Explain the scientific background and rationale for the reported study. What is the exposure? Is a potential causal relationship between exposure and outcome plausible? Justify why MR is a helpful method to address the study question	2	Carpal tunnel syndrome (CTS) is the most common entrapment neuropathy, caused by compression of the median nerve within the rigid osteofibrous tunnel at the wrist[1]. Clinically, CTS presents with numbness, burning pain, and paraesthesia in digits 1–3, often radiating proximally to the forearm and shoulder[1]. In advanced disease, patients may develop marked motor deficits and cutaneous changes, …
3	Objectives	State specific objectives clearly, including pre-specified causal hypotheses (if any). State that MR is a method that, under specific assumptions, intends to estimate causal effects	3	Our aims were threefold: first, to determine whether GDM causally increases CTS risk in women; second, to define the molecular mechanisms underlying this association, with particular attention to metabolic, oxidative-stress, immune and extracellular matrix pathways; and third, to identify tractable gene and protein targets that could inform precision prevention or mechanism-based therapy in metab…
	METHODS
4	Study design and data sources	Present key elements of the study design early in the article. Consider including a table listing sources of data for all phases of the study. For each data source contributing to the analysis, describe the following:
	a)	Setting: Describe the study design and the underlying population, if possible. Describe the setting, locations, and relevant dates, including periods of recruitment, exposure, follow-up, and data collection, when available.	7	In study design and data sources.
	b)	Participants: Give the eligibility criteria, and the sources and methods of selection of participants. Report the sample size, and whether any power or sample size calculations were carried out prior to the main analysis	9	In data sources.
	c)	Describe measurement, quality control and selection of genetic variants	9	To utilise genetic variation in assessing the causal association between exposure and outcome, it must meet the three core assumptions for IVs.
	d)	For each exposure, outcome, and other relevant variables, describe methods of assessment and diagnostic criteria for diseases	9	The GWAS data of the diseases mentioned above were collected according to the World Health Organisation (WHO) criteria. Furthermore, CTS cases were determined by referencing the ICD-10 code G56.0 within diagnostic records.
	e)	Provide details of ethics committee approval and participant informed consent, if relevant	18	Ethics approval and consent to participate:
				Not applicable
5	Assumptions	Explicitly state the three core IV assumptions for the main analysis (relevance, independence and exclusion restriction) as well assumptions for any additional or sensitivity analysis	9	To utilise genetic variation in assessing the causal association between exposure and outcome, it must meet the three core assumptions for IVs..
6	Statistical methods: main analysis	Describe statistical methods and statistics used
	a)	Describe how quantitative variables were handled in the analyses (i.e., scale, units, model)		No.
	b)	Describe how genetic variants were handled in the analyses and, if applicable, how their weights were selected	9	To utilise genetic variation in assessing the causal association between exposure and outcome, it must meet the three core assumptions for IVs [33]: (i) Relevance Assumption - IVs were strongly related to the exposure at a genome-wide significant level (p < 5×10⁻8). The mean F-statistic (F = (Beta/Se) ²) for each SNP was calculated[34, 35]. An F-statistic weaker than 10 indicated a weak associati…
	c)	Describe the MR estimator (e.g. two-stage least squares, Wald ratio) and related statistics. Detail the included covariates and, in case of two-sample MR, whether the same covariate set was used for adjustment in the two samples	9	Addtionally, the bidirectional MR was utilized to examine the genetic relationship between GDM and CTS risk. Specifically, inverse variance weighted (IVW) was used as the primary approach for MR. The complementary methods included the robust adjusted profile score (RAPS), constrained maximum likelihood (CML), debiased inverse-variance weighted method (dIVW), and Bayesian weighted Mendelian random…
	d)	Explain how missing data were addressed		No
	e)	If applicable, indicate how multiple testing was addressed	9	The complementary methods included the robust adjusted profile score (RAPS), constrained maximum likelihood (CML), debiased inverse-variance weighted method (dIVW), and Bayesian weighted Mendelian randomization (BWMR). The Wald ratio method was employed to evaluate associations for genetic variants comprising a single SNP
7	Assessment of assumptions	Describe any methods or prior knowledge used to assess the assumptions or justify their validity	9	(i) Relevance Assumption - IVs were strongly related to the exposure at a genome-wide significant level (p < 5×10⁻8). The mean F-statistic (F = (Beta/Se) ²) for each SNP was calculated. An F-statistic weaker than 10 indicated a weak association between SNP and exposure, which should be excluded. (ii) Independence Assumption - the genetic variants had no association with any confounding factors th…
8	Sensitivity analyses and additional analyses	Describe any sensitivity analyses or additional analyses performed (e.g. comparison of effect estimates from different approaches, independent replication, bias analytic techniques, validation of instruments, simulations)	9	In details, we employed MR-Egger regression methods to identify potential pleiotropy. Then, Cochran's Q test was used to determine heterogeneity among IVs. A leave-one-out analysis was also conducted to identify single SNPs that could potentially affect the results.
9	Software and pre-registration
	a)	Name statistical software and package(s), including version and settings used	10	We conducted all analyses in RStudio 4.3.2.
	b)	State whether the study protocol and details were pre-registered (as well as when and where)		No
	RESULTS
10	Descriptive data
	a)	Report the numbers of individuals at each stage of included studies and reasons for exclusion. Consider use of a flow diagram	8，9	Figure 1. Overview of the study design.
				Data Sources
				SNP Selection
	b)	Report summary statistics for phenotypic exposure(s), outcome(s), and other relevant variables (e.g. means, SDs, proportions)	9	In data sources
				Data sources for each phenotype were detailed in Supplementary Table S2
	c)	If the data sources include meta-analyses of previous studies, provide the assessments of heterogeneity across these studies	13	The IVW estimate indicated that genetically increased liability to GDM raises CTS risk (OR 1.13 per unit increase in GDM liability; 95% CI 1.02-1.25; P < 0.05), with low heterogeneity and no evidence of horizontal pleiotropy.
	d)	For two-sample MR:	13	Using FinnGen GDM data (18,581 cases/263,483 controls) and MRC-IEU CTS data (8,289 cases/454,721 controls), we identified 19 high-quality genetic instruments (p < 5×10⁻⁸, LD r² < 0.001) after rigorous adjustment for BMI-related confounding. Details of these IVs are provided in Supplementary Table S3
		i. Provide justification of the similarity of the genetic variant-exposure associations between the exposure and outcome samples
		ii. Provide information on the number of individuals who overlap between the exposure and outcome studies
11	Main results
	a)	Report the associations between genetic variant and exposure, and between genetic variant and outcome, preferably on an interpretable scale	13	The IVW estimate indicated that genetically increased liability to GDM raises CTS risk (OR 1.13 per unit increase in GDM liability; 95% CI 1.02-1.25; P < 0.05), with low heterogeneity and no evidence of horizontal pleiotropy.
	b)	Report MR estimates of the relationship between exposure and outcome, and the measures of uncertainty from the MR analysis, on an interpretable scale, such as odds ratio or relative risk per SD difference	13	The IVW estimate indicated that genetically increased liability to GDM raises CTS risk (OR 1.13 per unit increase in GDM liability; 95% CI 1.02-1.25; P < 0.05), with low heterogeneity and no evidence of horizontal pleiotropy.
	c)	If relevant, consider translating estimates of relative risk into absolute risk for a meaningful time period	13	Taken together, these analyses show that GDM and CTS share a significant genetic correlation, that GDM exerts a reproducible and female-specific causal effect on CTS independent of other metabolic traits, and that a substantial proportion of this effect operates through elevations in circulating CCS. This supports a mechanistic model in which hyperglycaemic pregnancy upregulates CCS, thereby prom…
	d)	Consider plots to visualize results (e.g. forest plot, scatterplot of associations between genetic variants and outcome versus between genetic variants and exposure)	27	figure5
12	Assessment of assumptions
	a)	Report the assessment of the validity of the assumptions	12	We then quantified the causal effect of GDM on CTS. In the primary MR analysis, we used FinnGen GDM (18,581 cases/263,483 controls) as exposure and UK Biobank CTS (8,289 cases/454,721 controls) as outcome, selecting 19 independent SNP instruments (p < 5×10⁻⁸, LD r² < 0.001) after BMI adjustment.
	b)	Report any additional statistics (e.g., assessments of heterogeneity across genetic variants, such as I2, Q statistic or E-value)	13	The IVW estimate indicated that genetically increased liability to GDM raises CTS risk (OR 1.13 per unit increase in GDM liability; 95% CI 1.02-1.25; P < 0.05), with low heterogeneity and no evidence of horizontal pleiotropy.
13	Sensitivity analyses and additional analyses
	a)	Report any sensitivity analyses to assess the robustness of the main results to violations of the assumptions	13	The IVW estimate indicated that genetically increased liability to GDM raises CTS risk (OR 1.13 per unit increase in GDM liability; 95% CI 1.02-1.25; P < 0.05), with low heterogeneity and no evidence of horizontal pleiotropy.
	b)	Report results from other sensitivity analyses or additional analyses	13	UVMR and MVMR analyses for the causal and independent effect of GDM on CTS .
				Blood-Derived Gene Expression Influences Susceptibility to Carpal Tunnel Syndrome: Identification of 5 Causal Genes through SMR and Bayesian Colocalization.
				A total of six candidate proteins—CCS, HEXIM2, HEXIM1, CPZ, PTPN9 and SEMA3G—demonstrated significant associations with CTS in both FinnGen and UK Biobank datasets.
				In MR-PheWAS analysis, CCS protein levels were significantly associated with increased CTS risk (P = 4.58×10⁻⁴), supporting our main findings.
	c)	Report any assessment of direction of causal relationship (e.g., bidirectional MR)	13	Addtionally, the bidirectional MR was utilized to examine the genetic relationship between GDM and CTS risk.
	d)	When relevant, report and compare with estimates from non-MR analyses	13	Genetic Correlation Between GDM and CTS Revealed by LDSC.
				Bayesian Colocalization
	e)	Consider additional plots to visualize results (e.g., leave-one-out analyses)	13
	DISCUSSION
14	Key results	Summarize key results with reference to study objectives	15	We integrated bidirectional, multivariable and mediation Mendelian randomisation (MR) with multi-omic (eQTL and pQTL) analyses to test whether gestational diabetes mellitus (GDM) causally increases the risk of carpal tunnel syndrome (CTS). Bidirectional MR showed that genetic liability to GDM consistently raised CTS risk, whereas reverse MR did not support CTS as a cause of GDM. Multivariable MR …
15	Limitations	Discuss limitations of the study, taking into account the validity of the IV assumptions, other sources of potential bias, and imprecision. Discuss both direction and magnitude of any potential bias and any efforts to address them	17	However, we only looked at people whose ancestors came from Europe. This means that the results might not be relevant to other ethnic groups
16	Interpretation
	a)	Meaning: Give a cautious overall interpretation of results in the context of their limitations and in comparison with other studies	17	In summary, our multi-layered MR and multi-omic analyses provide strong causal and mechanistic evidence that GDM increases CTS risk via CCS-centred metabolic and oxidative stress pathways. Additional immune and inflammatory signals, particularly those involving HLA-DRB5 and ZBTB34, broaden the mechanistic landscape and highlight new therapeutic targets. Clinically, these data support tighter glyc…
	b)	Mechanism: Discuss underlying biological mechanisms that could drive a potential causal relationship between the investigated exposure and the outcome, and whether the gene-environment equivalence assumption is reasonable. Use causal language carefully, clarifying that IV estimates may provide causal effects only under certain assumptions	17	In summary, our multi-layered MR and multi-omic analyses provide strong causal and mechanistic evidence that GDM increases CTS risk via CCS-centred metabolic and oxidative stress pathways. Additional immune and inflammatory signals, particularly those involving HLA-DRB5 and ZBTB34, broaden the mechanistic landscape and highlight new therapeutic targets. Clinically, these data support tighter glyc…
	c)	Clinical relevance: Discuss whether the results have clinical or public policy relevance, and to what extent they inform effect sizes of possible interventions	17	This strategy uses MR and multi-omic research to show how gestational diabetes mellitus can lead to carpal tunnel syndrome, find the molecular targets that can be treated with drugs, and explain how we can prevent carpal tunnel syndrome in women who are at risk.
17	Generalizability	Discuss the generalizability of the study results (a) to other populations, (b) across other exposure periods/timings, and (c) across other levels of exposure	17	However, we only looked at people whose ancestors came from Europe. This means that the results might not be relevant to other ethnic groups
	OTHER INFORMATION
18	Funding	Describe sources of funding and the role of funders in the present study and, if applicable, sources of funding for the databases and original study or studies on which the present study is based	18	This work was supported by the National Natural Science Foundation of Qingdao Municipality (24-4-4-zrjj-119-jch), the Taishan Scholar Project of Shandong Province (NO.tsqn202306399), the National Natural Science Foundation of Shandong Province (ZR2024QH209).
19	Data and data sharing	Provide the data used to perform all analyses or report where and how the data can be accessed, and reference these sources in the article. Provide the statistical code needed to reproduce the results in the article, or report whether the code is publicly accessible and if so, where	18	All data is available in the main text or the supplementary materials.
20	Conflicts of Interest	All authors should declare all potential conflicts of interest	18	The authors state that they have no conflicts of interest.
This checklist is copyrighted by the Equator Network under the Creative Commons Attribution 3.0 Unported (CC BY 3.0) license.
1	Skrivankova VW, Richmond RC, Woolf BAR, Yarmolinsky J, Davies NM, Swanson SA, et al. Strengthening the Reporting of Observational Studies in Epidemiology using Mendelian Randomization (STROBE-MR) Statement. JAMA. 2021;under review.
2	Skrivankova VW, Richmond RC, Woolf BAR, Davies NM, Swanson SA, VanderWeele TJ, et al. Strengthening the Reporting of Observational Studies in Epidemiology using Mendelian Randomisation (STROBE-MR): Explanation and Elaboration. BMJ. 2021;375:n2233.

## Sheet: Supplementary Table S3 The sele
Supplementary Table S3 The selected traits
	The basic characteristics of selected traits*
Traits	Year	Cases	Control	Sample size	nSNPs	Consortium
Exposure
GDM	2024	18581	263483	282064	20108394	FinnGen
	2018	691	5428	6119	13770980	UK Biobank
Confounder
ODGRPIS	2024	3387	496961	5 00348	20112714	FinnGen
T1D	2024	4721	403489	408210	20111572	FinnGen
T2D	2024	55418	405261	460679	20112300	FinnGen
DM-Insulin	2024	77557	403479	481036	20112466	FinnGen
HTN	2024	154630	345634	500264	20112714	FinnGen
GHTN	2024	12050	259313	271363	20107900	FinnGen
PreHTN-Preg	2024	3174	259313	262487	20107462	FinnGen
HL	2024	17615	420066	437681	20112029	FinnGen
MHL	2024	1495	420066	421561	20111810	FinnGen
SSD	2024	144966	119890	264856	20107600	FinnGen
MatDis-Other	2024	44158	237906	282064	20108394	FinnGen
Outcome
CTS	2024	31181	435371	466552	20112389	FinnGen
	2018	8289	454721	463010	9851867	UK Biobank
* nSNP, nonsynonymous single nucleotide polymorphisms; GDM, Gestational diabetes; CTS, Carpal tunnel syndrome; T2D, Type 2 diabetes; ODGRPIS, other disorders of glucose regulation and pancreatic internal secretion; T1D, type 1 diabetes; DM-Insulin, diabetes mellitus with insulin treatment; HTN, hypertension; GHTN, gestational hypertension (pregnancy-induced hypertension; PreHTN-Preg, pre-existing…

## Sheet: Supplementary Table S4 SMR resu
Supplementary Table S4.1 SMR result
gene	p value SMR(Finngen)	p value HEIDI(Finngen)	or_SMR(Finngen)	Odds Ratio lower 95% Confidence Interval for OR(Finngen)	Odds Ratio Upper 95% Confidence Interval for OR(Finngen)	p value SMR_FDR(Finngen)	p value SMR(UKB)	p value HEIDI(UKB)	or_SMR(UKB)	Odds Ratio lower 95% Confidence Interval for OR(UKB)	Odds Ratio Upper 95% Confidence Interval for OR(UKB)	p value SMR_FDR(UKB)
AKR1C2	8.53095e-14	0.284856	1.10761	1.07827	1.13775	1.28834e-09	0.0180604	0.256646	1.00113	1.00019	1.00207	0.50301
CHMP1A	3.4815e-08	0.40949	0.767755	0.698931	0.843357	0.000122821	0.00295424	0.280866	0.995478	0.992508	0.998458	0.278365
C2orf43	8.87251e-08	0.079439	1.12657	1.07843	1.17686	0.000148881	0.0392641	0.0577758	1.00148	1.00007	1.00289	0.610179
RALGPS1	1.50198e-06	0.386409	0.904204	0.86786	0.942071	0.000872422	0.000471289	0.731214	0.99803	0.996928	0.999134	0.135113
MAFF	1.98982e-06	0.417863	0.723666	0.633335	0.826881	0.0010202	0.0313452	0.952855	0.995426	0.99128	0.99959	0.586649
TOB2	5.16877e-06	0.174172	1.34196	1.18252	1.5229	0.00162622	0.01168	0.051043	1.00526	1.00117	1.00936	0.454248
BOLA1	1.34943e-05	0.155787	1.68114	1.33045	2.12426	0.00308774	0.0368298	0.452582	1.00892	1.00054	1.01737	0.610179
ZBTB34	1.83017e-05	0.137548	0.566309	0.436604	0.734545	0.00360969	0.000486017	0.32602	0.98885	0.98264	0.995099	0.135113
HLA-DRB5	1.97562e-05	0.0989081	0.957827	0.939059	0.97697	0.0038251	0.000162563	0.305844	0.998798	0.998173	0.999422	0.0943475
SLC39A13	3.2804e-05	0.0773846	0.462745	0.321665	0.665702	0.00569433	0.0303131	0.149263	0.988331	0.977889	0.998884	0.585917
CTD-3074O7.5	3.5196e-05	0.517828	1.11702	1.05996	1.17715	0.00590588	0.00599085	0.699328	1.00266	1.00076	1.00456	0.362582
PELI3	3.83546e-05	0.309578	1.15123	1.07658	1.23106	0.00610912	0.00563325	0.315771	1.00348	1.00101	1.00594	0.358381
CTD-3074O7.12	3.90695e-05	0.908427	1.10788	1.05509	1.16332	0.00610912	0.00691445	0.721875	1.00242	1.00066	1.00418	0.37433
DPP3	3.90828e-05	0.689475	1.1569	1.07927	1.24011	0.00610912	0.00237816	0.739736	1.00363	1.00129	1.00598	0.258702
RP11-863P13.4	4.39117e-05	0.320771	1.43855	1.20828	1.71271	0.00650151	0.00256634	0.81391	1.00849	1.00296	1.01405	0.263876
RP13-225O21.2	7.21173e-05	0.422966	0.790291	0.703581	0.887688	0.00936331	0.000993776	0.862407	0.994882	0.991847	0.997926	0.188843
IER3	7.61963e-05	0.0711608	1.09494	1.04682	1.14526	0.00936331	0.00328164	0.107739	1.00203	1.00068	1.00338	0.289788
ATF7IP	8.52853e-05	0.682373	0.68483	0.566974	0.827184	0.00998392	0.00253565	0.880028	0.990878	0.985001	0.996791	0.262519
RP11-168J18.6	8.59774e-05	0.29632	1.27421	1.12906	1.43803	0.00998392	0.00203718	0.243	1.00625	1.00227	1.01024	0.238923
RP11-196G11.2	8.85577e-05	0.959147	1.05139	1.02537	1.07807	0.00998392	0.0315944	0.920755	1.00089	1.00008	1.0017	0.586649
STX4	8.85873e-05	0.987004	1.12492	1.06062	1.19312	0.00998392	0.0315954	0.958127	1.00209	1.00018	1.004	0.586649
PRSS53	0.000130768	0.35053	0.766894	0.669378	0.878616	0.0129925	0.0328886	0.667305	0.995302	0.991005	0.999617	0.589169
UQCRC1	0.00015231	0.398079	0.800445	0.713352	0.898173	0.0142869	0.0468748	0.975648	0.995533	0.991148	0.999938	0.642048
SETD1A	0.00018192	0.823511	1.37759	1.16485	1.62919	0.0162566	0.0341015	0.932126	1.0057	1.00043	1.011	0.600859
RNF123	0.000195926	0.3133	1.67486	1.27674	2.19713	0.0172548	0.0052681	0.19994	1.01004	1.00298	1.01715	0.353178
TWF2	0.000230089	0.548808	0.572826	0.425857	0.770515	0.0187827	0.00540567	0.257407	0.986572	0.97722	0.996014	0.354861
CLOCK	0.000264044	0.462395	0.846817	0.774452	0.925943	0.0207687	0.0355146	0.181896	0.997061	0.994329	0.999801	0.610006
RP11-817O13.8	0.000272563	0.377626	0.863793	0.798306	0.934652	0.0210186	0.0204007	0.621234	0.996908	0.994302	0.999521	0.515582
ZNF362	0.000302105	0.0653152	0.907187	0.8605	0.956406	0.0223893	0.00462384	0.0849335	0.99752	0.995807	0.999236	0.330538
RP11-472N13.3	0.00033446	0.129203	1.41826	1.17175	1.71663	0.0238256	0.00242869	0.822885	1.00833	1.00294	1.01376	0.260425
ARG1	0.00037737	0.348918	0.948529	0.921296	0.976567	0.0256714	0.0120292	0.346006	0.998612	0.99753	0.999695	0.458749
LMF1	0.000387881	0.382848	1.15172	1.06527	1.24519	0.0258557	0.0012654	0.749316	1.00411	1.00161	1.00661	0.210853
CCS	0.000464888	0.110384	1.05595	1.02424	1.08863	0.0285364	0.000734155	0.905088	1.00171	1.00072	1.0027	0.166987
CCNT2	0.000620004	0.126388	0.903408	0.852356	0.957518	0.0335833	0.0266815	0.69009	0.997682	0.995636	0.999732	0.566435
PGM2L1	0.000733474	0.866087	0.87868	0.815131	0.947182	0.0380683	0.0385729	0.31639	0.997423	0.994988	0.999864	0.610179
ZKSCAN3	0.000868113	0.173212	1.16005	1.06299	1.26597	0.0431258	0.00270524	0.872793	1.00351	1.00122	1.00581	0.267178
RP5-874C20.3	0.000899045	0.0760375	0.903243	0.850581	0.959164	0.0439397	0.0195965	0.750739	0.99794	0.996213	0.99967	0.51279
CMAHP	0.000990728	0.297176	1.04961	1.01979	1.0803	0.0466105	0.00598884	0.929631	1.0012	1.00035	1.00207	0.362582
SMPD3	0.00108767	0.180606	0.7782	0.669497	0.904552	0.0495813	0.0306032	0.766953	0.994713	0.989945	0.999504	0.585917
Supplementary Table S4.2 SMR result (Finngen:189)
gene	p value SMR	p value HEIDI	or_SMR	Odds Ratio lower 95% Confidence Interval for OR	Odds Ratio Upper 95% Confidence Interval for OR	p value SMR_FDR
AKR1C2	8.53095e-14	0.284856	1.10761	1.07827	1.13775	1.28834e-09
CHMP1A	3.4815e-08	0.40949	0.767755	0.698931	0.843357	0.000122821
ZSCAN9	4.26341e-08	0.297555	0.931272	0.907852	0.955295	0.000122821
C2orf43	8.87251e-08	0.079439	1.12657	1.07843	1.17686	0.000148881
EP300	2.73748e-07	0.075592	0.827235	0.769526	0.889272	0.000275609
ZBTB38	6.42026e-07	0.975548	0.836677	0.779951	0.897529	0.000504678
RP11-856B14.1	7.35195e-07	0.476056	1.27229	1.15662	1.39953	0.000504678
PASK	8.48463e-07	0.139675	1.06218	1.03698	1.088	0.000557108
PPP1R2P1	9.88445e-07	0.0828292	0.638055	0.532972	0.763856	0.000621979
RALGPS1	1.50198e-06	0.386409	0.904204	0.86786	0.942071	0.000872422
MAFF	1.98982e-06	0.417863	0.723666	0.633335	0.826881	0.0010202
SLC25A13	2.16135e-06	0.361182	1.15057	1.08571	1.2193	0.00104107
A3GALT2P	2.48169e-06	0.262179	1.24094	1.13432	1.35759	0.00104107
C2orf40	3.15254e-06	0.0761555	1.21753	1.12081	1.3226	0.00122076
CTC-463N11.3	4.12704e-06	0.516472	0.404359	0.275038	0.594485	0.00144945
TOB2	5.16877e-06	0.174172	1.34196	1.18252	1.5229	0.00162622
C16orf88	5.5852e-06	0.255493	0.866105	0.814006	0.921539	0.00169233
AFF3	5.82516e-06	0.0505868	1.1307	1.07221	1.19238	0.00169233
PHF5A	5.92632e-06	0.0783052	1.37124	1.19612	1.572	0.00169233
7SK	5.93918e-06	0.976607	0.840604	0.779747	0.90621	0.00169233
DDB2	6.38895e-06	0.060008	0.806917	0.735132	0.885712	0.00178455
MKL1	7.10838e-06	0.810869	2.01356	1.4835	2.733	0.00188335
BOLA1	1.34943e-05	0.155787	1.68114	1.33045	2.12426	0.00308774
NT5DC1	1.38315e-05	0.150614	1.25864	1.13462	1.3962	0.00311766
PTPN1	1.57876e-05	0.154015	1.26159	1.13528	1.40195	0.00335808
NUP160	1.71129e-05	0.0795593	0.763212	0.674758	0.863262	0.00354026
ZBTB34	1.83017e-05	0.137548	0.566309	0.436604	0.734545	0.00360969
HLA-DRB5	1.97562e-05	0.0989081	0.957827	0.939059	0.97697	0.0038251
ZNF354C	2.17145e-05	0.0715141	0.605248	0.480046	0.763104	0.00415105
POMZP3	2.47923e-05	0.845085	1.0567	1.02995	1.08413	0.00462239
RP11-160H22.5	2.57047e-05	0.667487	0.905335	0.86436	0.948253	0.00473405
SLC39A13	3.2804e-05	0.0773846	0.462745	0.321665	0.665702	0.00569433
RAB3GAP1	3.42061e-05	0.4023	1.20396	1.10276	1.31445	0.00587023
CTD-3074O7.5	3.5196e-05	0.517828	1.11702	1.05996	1.17715	0.00590588
PELI3	3.83546e-05	0.309578	1.15123	1.07658	1.23106	0.00610912
MMACHC	3.89763e-05	0.205586	0.790084	0.706181	0.883955	0.00610912
CTD-3074O7.12	3.90695e-05	0.908427	1.10788	1.05509	1.16332	0.00610912
DPP3	3.90828e-05	0.689475	1.1569	1.07927	1.24011	0.00610912
ZDHHC24	3.96433e-05	0.102909	0.731058	0.629601	0.848865	0.00610912
LRRC37B	4.20202e-05	0.964155	0.822187	0.748657	0.902937	0.00637503
RP11-863P13.4	4.39117e-05	0.320771	1.43855	1.20828	1.71271	0.00650151
RILPL2	5.12333e-05	0.0992079	0.897094	0.851164	0.945502	0.00743966
TRADD	5.76028e-05	0.787042	1.11445	1.05713	1.17488	0.00828493
RP11-347C12.2	5.82209e-05	0.17554	0.925374	0.891034	0.961037	0.00829484
AZIN1	6.808e-05	0.0769411	0.88226	0.829516	0.938358	0.00936331
PTBP3	7.1896e-05	0.670013	1.18471	1.0896	1.28811	0.00936331
RP13-225O21.2	7.21173e-05	0.422966	0.790291	0.703581	0.887688	0.00936331
PPP2R3A	7.22613e-05	0.112835	1.41531	1.19221	1.68017	0.00936331
PLIN2	7.28995e-05	0.567374	0.912732	0.872465	0.954858	0.00936331
MIR3605	7.2982e-05	0.275163	0.720883	0.613235	0.847426	0.00936331
TNFRSF14	7.31727e-05	0.34055	1.09514	1.04704	1.14545	0.00936331
SOCS2	7.48079e-05	0.473484	0.871528	0.814193	0.932901	0.00936331
TNFSF12	7.58969e-05	0.532035	0.928981	0.895694	0.963504	0.00936331
IER3	7.61963e-05	0.0711608	1.09494	1.04682	1.14526	0.00936331
ATF7IP	8.52853e-05	0.682373	0.68483	0.566974	0.827184	0.00998392
RP11-168J18.6	8.59774e-05	0.29632	1.27421	1.12906	1.43803	0.00998392
MAPK3	8.70447e-05	0.412826	0.936146	0.905796	0.967513	0.00998392
RP11-196G11.2	8.85577e-05	0.959147	1.05139	1.02537	1.07807	0.00998392
STX4	8.85873e-05	0.987004	1.12492	1.06062	1.19312	0.00998392
AGBL2	9.35717e-05	0.124445	1.52694	1.2348	1.88819	0.0103147
AZI2	9.56162e-05	0.544133	1.20754	1.09839	1.32753	0.0104637
ADCK4	9.65123e-05	0.547512	0.697757	0.58229	0.836121	0.0104858
NCF1C	0.000103394	0.532611	1.08145	1.03954	1.12506	0.0109962
GLB1	0.000108303	0.0701386	0.831917	0.757907	0.913153	0.0114377
GDPD3	0.000109463	0.592429	0.827727	0.752117	0.910938	0.01148
NPIPP1	0.000114128	0.72325	1.06094	1.02953	1.09331	0.0118053
C10orf11	0.000116059	0.856663	0.94522	0.918525	0.972691	0.0119233
CTBP1	0.000117942	0.999996	0.912447	0.870867	0.956013	0.0120348
DPAGT1	0.000125071	0.106191	0.821192	0.742558	0.908154	0.0125922
ALPK1	0.000128469	0.803982	1.1251	1.05923	1.19507	0.0128486
PRSS53	0.000130768	0.35053	0.766894	0.669378	0.878616	0.0129925
RP11-168G16.1	0.000140215	0.0687874	0.633203	0.500483	0.801116	0.0137454
GTDC2	0.000143139	0.647129	1.35158	1.15718	1.57863	0.0137454
UQCRC1	0.00015231	0.398079	0.800445	0.713352	0.898173	0.0142869
DNA2	0.000160249	0.260245	1.15504	1.07175	1.2448	0.0149072
C2CD2L	0.000161358	0.130454	0.897126	0.847932	0.949174	0.0149072
HSF1	0.000170036	0.104389	1.51667	1.22065	1.88447	0.0153766
PROZ	0.000172923	0.219269	1.21578	1.09792	1.34629	0.0155446
SETD1A	0.00018192	0.823511	1.37759	1.16485	1.62919	0.0162566
RNF123	0.000195926	0.3133	1.67486	1.27674	2.19713	0.0172548
RP11-548B3.3	0.000196518	0.065419	1.22825	1.10227	1.36863	0.0172548
PIN1	0.000199606	0.107814	1.53581	1.22503	1.92543	0.0173244
KB-1732A1.1	0.000204559	0.0506987	0.70192	0.582309	0.846099	0.0174864
TESK2	0.00021167	0.178981	0.901004	0.852656	0.952092	0.0179586
SH3YL1	0.000215056	0.932378	1.04071	1.01895	1.06294	0.018144
AIF1	0.000220927	0.125729	1.11689	1.05326	1.18436	0.0182958
C19orf54	0.000221289	0.259484	0.897073	0.846827	0.950301	0.0182958
GSN	0.000221514	0.763252	1.05279	1.02443	1.08192	0.0182958
TWF2	0.000230089	0.548808	0.572826	0.425857	0.770515	0.0187827
EI24	0.000232102	0.766376	0.768208	0.667582	0.884002	0.0188452
RP11-190C22.1	0.000241795	0.497671	0.821536	0.739676	0.912454	0.0195272
EIF2AK2	0.000247802	0.206992	0.822924	0.741462	0.913335	0.0199059
TMCO6	0.000257019	0.115406	0.815797	0.731425	0.909901	0.020322
CLOCK	0.000264044	0.462395	0.846817	0.774452	0.925943	0.0207687
CCDC84	0.000266754	0.103111	1.11463	1.05146	1.1816	0.0208732
RP11-535M15.1	0.000271978	0.0727214	0.933316	0.899277	0.968644	0.0210186
RP11-817O13.8	0.000272563	0.377626	0.863793	0.798306	0.934652	0.0210186
CORO1A	0.000285999	0.749821	0.741155	0.630409	0.871357	0.0218139
RBM45	0.000291738	0.851492	1.23091	1.10004	1.37735	0.0221398
ZNF362	0.000302105	0.0653152	0.907187	0.8605	0.956406	0.0223893
ZNF500	0.000302438	0.461416	0.911166	0.866325	0.958328	0.0223893
FAM22G	0.000319536	0.648873	1.11558	1.05107	1.18405	0.0230891
RP11-472N13.3	0.00033446	0.129203	1.41826	1.17175	1.71663	0.0238256
NOMO1	0.000346837	0.279603	1.11388	1.04997	1.18168	0.0244763
UTP6	0.000350373	0.128389	1.39659	1.16287	1.67728	0.0245929
BOP1	0.000351746	0.240937	1.32014	1.13362	1.53734	0.0245929
CCDC17	0.000362608	0.080577	1.29249	1.12249	1.48824	0.0250887
PKD1P6	0.00036382	0.62491	1.11443	1.04999	1.18283	0.0250887
RP11-719K4.2	0.000370351	0.177045	1.11039	1.04819	1.17628	0.0253152
ARG1	0.00037737	0.348918	0.948529	0.921296	0.976567	0.0256714
PPARG	0.000381142	0.457498	1.22826	1.09656	1.37578	0.0257729
ITFG1	0.000382276	0.0562294	1.30663	1.12735	1.51441	0.0257729
APOBEC3D	0.000386321	0.356462	0.905939	0.857843	0.956732	0.0258557
LMF1	0.000387881	0.382848	1.15172	1.06527	1.24519	0.0258557
GSN-AS1	0.000389218	0.799192	1.44768	1.18004	1.77603	0.0258557
RP11-958N24.1	0.000401536	0.766018	1.22252	1.09379	1.36641	0.0262511
MEX3C	0.000411792	0.206165	0.809839	0.720398	0.910384	0.0266905
PDZD3	0.000413937	0.0509425	0.815828	0.728666	0.913415	0.0267149
CD68	0.000428276	0.412038	1.18839	1.07955	1.30819	0.0273802
GOT2	0.00043202	0.401229	1.15031	1.06402	1.2436	0.0273802
MCM6	0.000433311	0.66449	0.937043	0.903712	0.971604	0.0273802
TBX6	0.000448052	0.140729	1.1591	1.06737	1.25871	0.0278456
SLC7A6OS	0.000450636	0.481642	0.823708	0.73913	0.917965	0.0278914
CCS	0.000464888	0.110384	1.05595	1.02424	1.08863	0.0285364
SOCS2-AS1	0.000466726	0.825591	0.602962	0.454174	0.800492	0.0285364
IFT46	0.000471318	0.0890478	1.27917	1.11427	1.46847	0.028701
RP11-271K11.5	0.000487329	0.58092	0.590307	0.438962	0.793834	0.0293213
ZFP2	0.000507069	0.0761403	0.727906	0.608593	0.870611	0.0300988
ADRB2	0.000510217	0.0951402	1.27676	1.11241	1.46539	0.0300988
GTF2A1	0.000525591	0.389538	0.770716	0.665211	0.892955	0.0308081
C8orf44	0.000533362	0.946337	0.858543	0.787548	0.935939	0.0310649
CPXM1	0.000534822	0.28274	0.643486	0.501378	0.825872	0.0310649
DNAJC1	0.000543265	0.568804	0.681371	0.548224	0.846856	0.0312529
CROCCP2	0.000544266	0.785255	0.944196	0.91396	0.975432	0.0312529
AC006026.13	0.00058389	0.279461	0.960304	0.938388	0.982731	0.0331962
ZBTB20-AS1	0.000591598	0.764798	1.05639	1.02384	1.08997	0.0334618
FNIP2	0.000601274	0.0875622	0.847938	0.771688	0.931722	0.0335833
NBPF1	0.000604928	0.396766	0.880397	0.81858	0.946883	0.0335833
RP11-439L8.4	0.000609012	0.226747	0.95057	0.923411	0.978529	0.0335833
SLC16A7	0.000616192	0.212361	0.796553	0.699315	0.90731	0.0335833
FAM203A	0.000617334	0.687884	1.35454	1.13854	1.61152	0.0335833
STK24	0.000617496	0.0868962	0.827073	0.741893	0.922034	0.0335833
THUMPD2	0.000617506	0.530226	0.799429	0.703274	0.90873	0.0335833
CCNT2	0.000620004	0.126388	0.903408	0.852356	0.957518	0.0335833
MYRF	0.000628976	0.252733	0.882159	0.820973	0.947905	0.0339243
RP11-168A11.4	0.000661292	0.48678	0.89672	0.842182	0.954789	0.0355403
ZNF771	0.000664728	0.437462	0.499125	0.334523	0.744718	0.0355983
AC007000.12	0.000673807	0.636579	0.913994	0.867818	0.962627	0.0358304
FAM203B	0.000691178	0.878566	0.731411	0.610512	0.876251	0.0366252
HINT1	0.00069426	0.706	1.18635	1.0748	1.30948	0.0366598
C17orf96	0.000705608	0.185128	1.39855	1.15182	1.69812	0.0371292
SEC23IP	0.000725213	0.150358	0.717083	0.591308	0.869612	0.0378968
PGM2L1	0.000733474	0.866087	0.87868	0.815131	0.947182	0.0380683
FAM111A	0.000734888	0.0651374	0.804331	0.708821	0.912709	0.0380683
DDX60L	0.000745672	0.344775	0.947262	0.917897	0.977566	0.0383032
ZNF354B	0.000761671	0.233874	1.62592	1.22515	2.15778	0.0389924
ASNSD1	0.000770313	0.207065	1.03836	1.01583	1.06139	0.0393016
SUZ12	0.000815625	0.901605	1.81524	1.28033	2.57363	0.0413529
LINC00202-1	0.000816889	0.113346	1.27569	1.10617	1.4712	0.0413529
ADARB1	0.000818734	0.167502	1.1533	1.06087	1.25379	0.0413529
RP11-335G20.7	0.000828455	0.187531	1.30483	1.11637	1.5251	0.0417044
APBA1	0.000849093	0.194462	2.17881	1.37886	3.44283	0.0424603
ZKSCAN3	0.000868113	0.173212	1.16005	1.06299	1.26597	0.0431258
RP11-327F22.2	0.000877962	0.833627	0.889983	0.830924	0.95324	0.0434721
ARCN1	0.000881025	0.0739883	1.27555	1.10512	1.47226	0.0434812
SSNA1	0.00088589	0.512436	1.24468	1.09399	1.41612	0.0435708
ETV5	0.000888611	0.160666	0.831782	0.746169	0.927217	0.0435708
RP5-874C20.3	0.000899045	0.0760375	0.903243	0.850581	0.959164	0.0439397
RP11-110I1.11	0.000927353	0.304479	1.34351	1.12809	1.60007	0.0450318
FAM213B	0.000936192	0.15239	0.930432	0.89153	0.971032	0.0453153
C1orf54	0.000944817	0.175354	1.28609	1.10789	1.49295	0.0454415
LYSMD1	0.000968733	0.299877	0.810575	0.715506	0.918277	0.0461871
RP11-7F17.4	0.000969495	0.496691	0.917335	0.871499	0.965582	0.0461871
DSE	0.000976245	0.0971061	1.0565	1.02254	1.09158	0.0463624
CMAHP	0.000990728	0.297176	1.04961	1.01979	1.0803	0.0466105
ARHGEF11	0.000999906	0.423002	0.816237	0.723252	0.921176	0.0468962
CD14	0.00101754	0.0896891	1.09662	1.03791	1.15865	0.0475755
NUBP2	0.00103107	0.217726	1.33276	1.12266	1.58218	0.0480593
ZNF668	0.00104386	0.127491	0.83667	0.752061	0.930797	0.0485058
RP11-7F17.5	0.001054	0.322375	0.956347	0.931145	0.982232	0.0488268
AC073052.1	0.00106969	0.778884	1.08748	1.03419	1.14351	0.0491018
ZMAT2	0.00107517	0.311282	0.893236	0.83479	0.955775	0.0492035
SMPD3	0.00108767	0.180606	0.7782	0.669497	0.904552	0.0495813
CUL3	0.00108999	0.787333	1.26146	1.09734	1.45013	0.0495813
ZRANB1	0.00109948	0.27229	0.933779	0.896137	0.973002	0.0497137
ENHO	0.00110675	0.60172	0.499561	0.329213	0.758054	0.0498249
ARHGEF35	0.00110932	0.463994	0.912154	0.863116	0.963978	0.0498249
APBB3	0.00111514	0.125103	1.18727	1.07084	1.31635	0.0498249
CTD-2003C8.1	0.00112045	0.798443	0.951763	0.923876	0.980492	0.0499064

## Sheet: Supplementary Table S5 pQTL re
Supplementary Table S5 pQTL result
id.exposure	method (FinnGen)	nsnp (FinnGen)	beta (FinnGen)	se (FinnGen)	p value (FinnGen)	or (FinnGen)	Odds Ratio lower 95% Confidence Interval for OR (FinnGen)	Odds Ratio Upper 95% Confidence Interval for OR (FinnGen)	p value FDR (FinnGen)	method (UKb)	nsnp (UKb)	beta (UKb)	se (UKb)	pval (UKb)	or (UKb)	Odds Ratio lower 95% Confidence Interval for OR (UKb)	Odds Ratio Upper 95% Confidence Interval for OR (UKb)
CYB5A	Wald	1	0.348123	0.0996243	0.000475195	1.41641	1.16516	1.72183	0.0331574	Wald ratio	1	0.00235785	0.00354159	0.505564	1.00236	0.995427	1.00934
FOXO3	Wald	1	-0.576035	0.160368	0.000328192	0.562123	0.41051	0.769731	0.0331574	Wald ratio	1	-0.00660871	0.00557118	0.235531	0.993413	0.982625	1.00432
RPS6KA1	Wald	1	0.306381	0.0885423	0.000539632	1.3585	1.14206	1.61595	0.0331574	Wald ratio	1	0.0023579	0.00290224	0.416538	1.00236	0.996675	1.00808
PTPN9	Wald	1	-0.449422	0.131458	0.000629083	0.637997	0.493083	0.825501	0.0347883	Wald ratio	1	-0.0105489	0.00446692	0.0181983	0.989507	0.980881	0.998208
NEK7	Wald	1	-0.263649	0.081499	0.00121643	0.768243	0.654825	0.901305	0.0448458	none
CCS	Wald	1	0.262452	0.0748986	0.000458161	1.30011	1.1226	1.50569	0.0331574	Wald ratio	1	0.00823676	0.00243692	0.000724907	1.00827	1.00347	1.0131
NADK	Wald	1	0.232651	0.069914	0.000875756	1.26194	1.10034	1.44727	0.0372533	Wald ratio	1	0.0032706	0.00224748	0.145607	1.00328	0.998866	1.00771
SULT1A3	IVW	4	0.206851	0.0519405	6.82065e-05	1.2298	1.11076	1.36159	0.0181394	Wald ratio	1	-0.000753807	0.00217909	0.729397	0.999246	0.994988	1.00352
HEXIM2	Wald	1	0.404563	0.10023	5.42901e-05	1.49865	1.23135	1.82397	0.0218182	Wald ratio	1	0.00768241	0.00334617	0.0216827	1.00771	1.00112	1.01434
HEXIM1	Wald	1	0.372969	0.102504	0.000274153	1.45204	1.18775	1.77514	0.0331574	Wald ratio	1	0.00820382	0.00343553	0.0169435	1.00824	1.00147	1.01505
ITGA2	Wald	1	-0.3256	0.0976523	0.000855198	0.722094	0.596308	0.874414	0.0372533	Wald ratio	1	-0.00381706	0.00318433	0.230645	0.99619	0.989992	1.00243
RBP4	Wald	1	-0.364456	0.105041	0.000521121	0.694574	0.565335	0.853358	0.0331574	Wald ratio	1	-0.000175615	0.00345614	0.959475	0.999824	0.993074	1.00662
NUDT2	IVW	3	-0.118434	0.0308329	0.000122448	0.88831	0.836217	0.943648	0.0195742	Inverse variance weighted	2	-6.87552e-05	0.00105476	0.948026	0.999931	0.997866	1.002
NPPB	Wald	1	-0.323425	0.0971722	0.00087357	0.723666	0.598169	0.875494	0.0372533	Wald ratio	1	0.00223502	0.00310752	0.471999	1.00224	0.996152	1.00836
CD14	IVW	4	0.132033	0.0341462	0.000110315	1.14115	1.06727	1.22013	0.0195742	Inverse variance weighted	2	0.00164882	0.0013188	0.211212	1.00165	0.999064	1.00424
NUDT1	IVW	2	-0.153134	0.0421131	0.000276631	0.858015	0.790037	0.931842	0.0343945	none
ANGPTL4	Wald	1	0.328166	0.0838176	9.03121e-05	1.38842	1.17808	1.63632	0.0218182	none
MST1	IVW	12	0.0599931	0.0152218	8.1052e-05	1.06183	1.03062	1.09399	0.0181394	none
GPC5	IVW	9	0.072122	0.0206136	0.000467419	1.07479	1.03223	1.1191	0.0484979	none
SEMA3G	IVW	4	-0.159749	0.0357849	8.03864e-06	0.852358	0.794623	0.914287	0.00449762	Wald ratio	1	-0.00434225	0.00150105	0.00381808	0.995667	0.992742	0.998601
BOLA3	Wald	1	0.244714	0.0743126	0.000991109	1.27726	1.10413	1.47752	0.0391488	Wald ratio	1	0.000180502	0.00245745	0.941447	1.00018	0.995375	1.00501
ASPN	IVW	5	-0.0779863	0.0223233	0.000476745	0.924977	0.885379	0.966347	0.0484979	Inverse variance weighted	3	-0.00167514	0.0021098	0.427209	0.998326	0.994206	1.00246
CPZ	Wald	1	-0.488637	0.126935	0.000118363	0.613462	0.478342	0.786751	0.0218182	Wald ratio	1	-0.00956259	0.00412074	0.0203086	0.990483	0.982515	0.998515
UST	IVW	2	0.217525	0.0593536	0.000247432	1.243	1.10649	1.39634	0.0343945	none
CD14	IVW	2	0.185068	0.0452233	4.27073e-05	1.2033	1.10123	1.31483	0.0159298	Wald ratio	1	0.00189922	0.00170676	0.26581	1.0019	0.998555	1.00526
ABO	IVW	9	-0.0590959	0.0120896	1.01772e-06	0.942616	0.920543	0.965219	0.00113883	none

## Sheet: Supplementary Table S6 eQTL co
Supplementary Table S6 eQTL coloc
Bayesian colocalization (COLOC) analysis of 39 genes.
Gene	PPH3+PPH4 (FinnGen)	PPH4 (FinnGen)	PPH0 (FinnGen)	PPH1 (FinnGen)	PPH2 (FinnGen)	PPH3 (FinnGen)	PPH3+PPH4 (UK Biobank)	PPH4 (UK Biobank)	PPH0 (UK Biobank)	PPH1 (UK Biobank)	PPH2 (UK Biobank)	PPH3 (UK Biobank)
AKR1C2	0.99997	6e-05	3.30829e-305	2.7624e-05	1.19751e-300	0.999913	0.08696	0.00759	1.09347e-300	0.913038	9.50621e-302	0.0793687
CHMP1A	0.99999	0.99833	8.37349e-89	9.90154e-06	2.24688e-86	0.00165858	0.52789	0.32689	3.99255e-84	0.472113	1.70259e-84	0.201002
C2orf43	0.99862	0.98546	9.23831e-303	0.00137985	9.46767e-302	0.0131557	0.25865	0.22582	4.96343e-300	0.741348	2.21342e-301	0.0328343
RALGPS1	0.79678	0.20308	9.09972e-257	0.203223	2.6593e-256	0.593697	0.22555	0.01555	3.46776e-256	0.774452	9.40378e-257	0.209998
MAFF	0.99973	0.59217	1.60786e-58	0.000269779	2.43256e-55	0.407561	0.15045	0.06858	5.06321e-55	0.849545	4.88363e-56	0.0818728
TOB2	0.99993	0.17631	3.42938e-29	7.11701e-05	3.9695e-25	0.823614	0.8287	0.05017	8.25414e-26	0.171301	3.75156e-25	0.778525
BOLA1	0.99989	0.00015	4.76982e-15	0.000110036	4.33363e-11	0.999737	0.22746	0.02013	2.71921e-07	0.772539	7.29845e-08	0.207332
ZBTB34	0.99675	0.00174	6.76658e-33	0.00325004	2.07161e-30	0.995012	0.92089	0.86637	1.64713e-31	0.0791129	1.15314e-31	0.0545197
HLA-DRB5	0.999996	6.2102e-07	7.0348e-306	4.00724e-06	1.75551e-300	0.999995	0.88687	0.23868	1.98619e-301	0.113128	1.13845e-300	0.648192
SLC39A13	0.9999	0.91681	2.4818e-10	9.99179e-05	2.08663e-07	0.0830916	0.42239	0.07234	1.43469e-06	0.577612	8.69638e-07	0.350047
CTD-3074O7.5	0.99005	0.55207	2.64353e-74	0.00995193	1.16487e-72	0.437979	0.5481	0.22174	7.31792e-51	0.451902	5.28844e-51	0.326354
PELI3	0.99612	0.22584	4.26106e-171	0.00388063	8.4604e-169	0.770279	0.52221	0.21104	5.24625e-169	0.477787	3.41914e-169	0.311177
CTD-3074O7.12	0.99867	0.10278	6.91723e-62	0.00132965	4.66123e-59	0.895894	0.51515	0.1861	2.52129e-59	0.484848	1.7121e-59	0.329053
DPP3	0.99877	0.11588	7.64271e-177	0.00122554	5.50663e-174	0.882892	0.62457	0.35899	2.34123e-174	0.375425	1.65847e-174	0.265583
RP11-863P13.4	0.99753	0.58659	1.3674e-17	0.00247221	2.27618e-15	0.410939	0.55534	0.48324	2.45946e-15	0.444661	4.01446e-16	0.0720968
RP13-225O21.2	0.99941	0.82016	5.04064e-15	0.000588233	1.5431e-12	0.179257	0.78968	0.64901	1.80227e-12	0.210322	1.21099e-12	0.140671
IER3	0.99999	0.06704	2.17697e-197	9.0978e-06	2.23258e-192	0.932952	0.54924	0.31206	1.0786e-192	0.45076	5.68289e-193	0.237182
ATF7IP	0.98634	0.80605	1.19227e-27	0.0136554	1.58123e-26	0.180296	0.4703	0.44553	4.6159e-26	0.529704	2.19678e-27	0.0247639
RP11-168J18.6	0.97549	0.75634	9.17943e-16	0.0245082	8.23667e-15	0.219155	0.73448	0.38976	9.94489e-15	0.265519	1.29259e-14	0.344719
RP11-196G11.2	0.95247	0.92005	4.01598e-301	0.0475343	2.8167e-301	0.0324193	0.0769	0.05311	7.71299e-300	0.923105	1.99143e-301	0.0237807
STX4	0.79782	0.59499	1.60929e-290	0.202183	1.61913e-290	0.202824	0.0706	0.04693	7.39766e-290	0.929402	1.88744e-291	0.0236659
PRSS53	0.80175	0.0065	2.32287e-96	0.198249	9.31796e-96	0.795252	0.03524	0.01029	1.12877e-95	0.964758	2.92087e-97	0.0249544
UQCRC1	0.99942	3e-05	7.32114e-51	0.000579475	1.26264e-47	0.999393	0.14363	0.10138	6.89434e-25	0.856374	3.40935e-26	0.0422476
SETD1A	0.93073	0.61434	6.67618e-40	0.0692726	3.05516e-39	0.316391	0.08658	0.06704	8.446e-39	0.913418	1.81314e-40	0.0195417
RNF123	0.99975	0.01113	8.02789e-21	0.000245093	3.23822e-17	0.988624	0.91811	0.07906	2.68841e-18	0.0818923	2.75475e-17	0.839052
TWF2	0.98911	0.89151	2.38679e-11	0.0108928	2.15801e-10	0.0975949	0.6582	0.22371	7.49453e-10	0.341797	9.53188e-10	0.43449
CLOCK	0.999	0.45952	1.69139e-155	0.000996803	9.16185e-153	0.539484	0.10892	0.03559	1.50235e-152	0.891084	1.23679e-153	0.0733218
RP11-817O13.8	0.90149	0.75358	7.0759e-26	0.0985079	1.06788e-25	0.147912	0.37401	0.09566	4.49653e-25	0.625989	2.00007e-25	0.278347
ZNF362	0.99584	0.51638	3.52643e-302	0.00416451	4.06428e-300	0.479451	0.11389	0.06311	7.50338e-300	0.886105	4.30598e-301	0.0507881
RP11-472N13.3	0.99162	0.13605	5.62269e-06	0.00775804	0.000620174	0.855564	0.40409	0.24028	0.000430917	0.595359	0.00011874	0.163812
ARG1	0.97831	0.86939	7.26023e-303	0.0216939	3.67422e-302	0.108918	0.06208	0.01563	3.13891e-301	0.937921	1.55509e-302	0.0464513
LMF1	0.9429	0.34646	1.71901e-167	0.057097	1.79674e-166	0.59644	0.63427	0.54553	1.09184e-166	0.365731	2.66535e-167	0.0887352
CCS	0.99542	0.8327	1.97307e-295	0.0045827	7.04176e-294	0.16272	0.99067	0.49594	3.4908e-260	0.0093339	3.48233e-260	0.494727
CCNT2	0.99384	0.89318	7.3116e-304	0.00615929	1.20556e-302	0.100663	0.15229	0.07171	1.0063e-301	0.84771	9.57396e-303	0.0805793
PGM2L1	0.77859	0.67501	3.04852e-169	0.221409	1.43553e-169	0.103585	0.09021	0.06029	1.12214e-168	0.909787	3.69755e-170	0.0299181
ZKSCAN3	0.9946	0.02014	3.21744e-143	0.00539941	5.80681e-141	0.974462	0.48187	0.4197	3.08748e-141	0.518132	3.72943e-142	0.0621666
RP5-874C20.3	0.99988	1e-05	3.48003e-280	0.000120236	2.89395e-276	0.999867	0.19227	0.08061	2.33783e-276	0.807725	3.23431e-277	0.111666
CMAHP	0.99997	0	1.12385e-304	3.34056e-05	3.36413e-300	0.999965	0.19329	0.0677	2.71399e-300	0.806715	4.22741e-301	0.125589
SMPD3	0.83547	0.49655	1.55334e-39	0.164529	3.20448e-39	0.338919	0.14279	0.07596	8.09306e-39	0.857208	6.31709e-40	0.066834
PPH3+PPH4 (FinnGen), the degree of colocalization evidence (PPH3+PPH4) for each gene in FinnGen of CTS; PPH4 (FinnGen), the degree of PPH4 for each gene in FinnGen of CTS; PPH3+PPH4 (UK Biobank), The degree of colocalization evidence (PPH3+PPH4) for each gene in UK Biobank of CTS; PPH4 (UK Biobank), The degree of PPH4 for each gene in UK Biobank of CTS. Values with PPH3+PPH4 ≥ 0.80 and with PPH4 …

## Sheet: Supplementary Table S7 pQTL co
Supplementary Table S7 pQTL coloc
exposure	PPH3+4（FinnGen）	PPH4 coloc（FinnGen)	PPH0 coloc（FinnGen)	PPH1 coloc（FinnGen)	PPH2 coloc（FinnGen)	PPH3 coloc（FinnGen)	PPH3+4(UK Biobank）	UKB_PPH4(UK Biobank）	PPH0 coloc（FinnGen)	PPH1 coloc（FinnGen)	PPH2 coloc（FinnGen)	PPH3 coloc（FinnGen)
11287_CYB5A	0.671521	0.556978	6.11e-19	0.328479	2.14e-19	0.114543	0.00273558	0.0018826	1.85645e-18	0.997264	1.59136e-21	0.000852978
11540_FOXO3	0.3631	0.347668	0.000115648	0.636782	2.86571e-06	0.0154315	0.00286193	0.00209041	0.000180835	0.996957	1.40322e-07	0.000771519
12329_RPS6KA1	0.0273308	0.00651824	3.011e-301	0.972669	6.44475e-303	0.0208125	0.00253344	0.00223748	3.43015e-301	0.997467	1.02545e-304	0.000295956
12633_PTPN9	0.737568	0.721303	1.53e-10	0.262432	9.92e-12	0.016265	0.0461479	0.025727	5.24027e-10	0.953852	1.12329e-11	0.0204209
12703_NEK7	0.640763	0.625003	4.08541e-12	0.359237	1.86341e-13	0.0157603	0.00425331	0.00278786	0.448258	0.546284	0.00120478	0.00146545
13068_CCS	0.86897	0.36	9.28719e-40	0.13103	3.6263e-39	0.511265	0.311605	0.301767	4.87923e-39	0.688395	7.18701e-41	0.00983816
13624_NADK	0.58564	0.436243	1.87678e-46	0.41436	6.78646e-47	0.149397	0.00543655	0.00391033	4.50471e-46	0.994563	6.93048e-49	0.00152622
13944_SULT1A3	0.242782	0.204679	2.18479e-53	0.757218	1.10531e-54	0.0381038	0.00234224	0.00222379	2.87853e-53	0.997658	3.48175e-57	0.000118449
14205_HEXIM2	0.961367	0.536585	9.34471e-21	0.0386332	1.02877e-19	0.424781	0.0227349	0.0215499	2.36384e-19	0.977265	2.91856e-22	0.00118505
15596_HEXIM1	0.961632	0.53638	4.60178e-19	0.038368	5.10682e-18	0.425252	0.0228759	0.0216822	1.17201e-17	0.977124	1.45782e-20	0.00119372
15603_ITGA2	0.543438	0.286823	1.24756e-23	0.456562	7.01986e-24	0.256615	0.0038077	0.00306908	2.88424e-23	0.996192	2.1474e-26	0.000738624
15633_RBP4	0.10523	0.0564863	3.79094e-22	0.89477	2.06753e-23	0.0487433	0.00278293	0.0014235	5.10234e-17	0.997217	6.96295e-20	0.00135944
16583_NUDT2	0.925684	0.702288	1.15409e-201	0.0743159	3.48014e-201	0.223396	0.00217021	0.00173985	1.54958e-200	0.99783	6.71035e-204	0.000430363
16751_NPPB	0.599069	0.476206	2.63606e-23	0.400931	8.10939e-24	0.122863	0.00301638	0.00182708	6.55502e-23	0.996984	7.83152e-26	0.00118931
16914_CD14	0.826264	0.811019	3.91058e-155	0.173736	3.61408e-156	0.0152453	0.0033905	0.00298067	2.23819e-154	0.99661	9.27087e-158	0.000409828
19206_NUDT1	0.212399	0.160979	6.93771e-10	0.787601	4.54357e-11	0.0514197	0.000781541	0.000734728	0.981015	0.0151176	0.00308548	4.68129e-05
3796_ANGPTL4	0.959774	0.957834	1.8341e-29	0.0402263	1.32102e-30	0.00193947	0.000734643	0.000540569	0.775424	0.223165	0.000676222	0.000194074
4407_MST1	0.0324765	0.017792	2.46898e-196	0.967523	3.75182e-198	0.0146845	0.0310805	0.0307501	7.93506e-194	0.96892	2.95801e-197	0.000330441
4991_GPC5	0.0791005	0.0504014	2.55918e-263	0.920899	7.9895e-265	0.0286991	0.00343391	0.00289966	2.76966e-263	0.996566	1.49287e-266	0.000534257
5628_SEMA3G	0.444307	0.363115	5.7984e-98	0.555693	8.50988e-99	0.0811919	0.158131	0.152333	8.78451e-98	0.841869	6.20891e-100	0.00579802
5980_BOLA3	0.528832	0.484933	2.63192e-38	0.471168	2.47931e-39	0.0438999	0.00793173	0.00143847	4.4044e-38	0.992068	2.8834e-40	0.00649326
6451_ASPN	0.137108	0.102131	3.15723e-293	0.862892	1.28352e-294	0.0349772	0.413736	0.356143	2.30309e-293	0.586264	2.27647e-294	0.0575928
6493_CPZ	0.955879	0.279765	3.48847e-12	0.0441207	5.34801e-11	0.676115	0.0219644	0.0202097	7.74125e-11	0.978036	1.40487e-13	0.00175471
8364_UST	0.038486	0.013876	5.94142e-77	0.961514	1.52157e-78	0.02461	0.00436702	0.00275281	3.45669e-41	0.995633	5.61384e-44	0.0016142
8969_CD14	0.826158	0.810902	6.47231e-99	0.173842	5.98159e-100	0.0152553	0.00338937	0.00297954	3.58242e-98	0.996611	1.48388e-101	0.000409829
9253_ABO	0.158018	0.128784	2.43962e-280	0.841982	8.5077e-282	0.0292338	0.0030425	0.00254854	1.74498e-239	0.996957	8.69045e-243	0.000493961

## Sheet: Supplementary Table S8 PheWAS 
Supplementary Table S8 PheWAS result
exposure	outcome	method	nsnp	beta	se	p value	lower 95% Confidence	upper 95% Confidence	or	Odds Ratio lower 95% Confidence Interval for OR	Odds Ratio Upper 95% Confidence Interval for OR	p value FDR
CCS	Height, inverse-rank normalized || id:finngen_R12_HEIGHT_IRN	Wald ratio	1	-0.0755928	0.0138189	4.49e-08	-0.102678	-0.0485077	0.927194	0.902418	0.95265	0.000110185
CCS	Otosclerosis || id:finngen_R12_H8_OTOSCLE	Wald ratio	1	-1.0314	0.234454	1.09e-05	-1.49093	-0.571868	0.356509	0.225164	0.56447	0.0133743
CCS	Diabetes, insulin treatment (Kela reimbursement) (more control exclusions) || id:finngen_R12_KELA_DIAB_INSUL_EXMORE	Wald ratio	1	0.193831	0.0530476	0.000258275	0.0898579	0.297804	1.21389	1.09402	1.3469	0.211269
CCS	Renal tubulo-interstitial diseases || id:finngen_R12_N14_RENALTUB	Wald ratio	1	-0.208771	0.0588173	0.000385991	-0.324053	-0.093489	0.811581	0.723212	0.910748	0.224865
CCS	Carpal tunnel syndrome || id:finngen_R12_G6_CARPTU	Wald ratio	1	0.262452	0.0748986	0.000458161	0.115651	0.409253	1.30011	1.1226	1.50569	0.224865
CCS	Myeloproliferative diseases (CML excluded) || id:finngen_R12_MYELOPROF_NONCML	Wald ratio	1	-0.820295	0.239814	0.000624962	-1.29033	-0.350259	0.440302	0.27518	0.704505	0.255609
CCS	Suicide or other Intentional self-harm || id:finngen_R12_VWXY20_SUICI_OTHER_INTENTI_SELF_H	Wald ratio	1	0.404002	0.120858	0.000829406	0.167121	0.640883	1.49781	1.1819	1.89816	0.290766
CCS	Gout || id:finngen_R12_M13_GOUT	Wald ratio	1	-0.393399	0.119595	0.00100393	-0.627805	-0.158992	0.67476	0.533762	0.853003	0.298264
CCS	Inguinal hernia || id:finngen_R12_K11_HERING	Wald ratio	1	-0.22108	0.0677081	0.00109388	-0.353788	-0.0883725	0.801652	0.702023	0.91542	0.298264
CCS	Schizophrenia or delusion (more control exclusions) || id:finngen_R12_KRA_PSY_SCHIZODEL_EXMORE	Wald ratio	1	0.436859	0.136219	0.00134113	0.16987	0.703849	1.54784	1.18515	2.02152	0.329112
CCS	Any mental disorder, or suicide (or attempt), or psychic disorders complicating pregnancy, partum or puerperium or nerve system disorders (more control exclusions) || id:finngen_R12_KRA_PSY_ANYMENTAL_SUICID_PREG_NERV_EXMORE	Wald ratio	1	0.363138	0.116605	0.00184405	0.134593	0.591683	1.43783	1.14407	1.80703	0.411391
CCS	Acute tubulo-interstitial nephritis || id:finngen_R12_N14_PYELONEPHR	Wald ratio	1	-0.219131	0.0725101	0.00251049	-0.361251	-0.0770111	0.803217	0.696804	0.92588	0.469619
CCS	Statin medication || id:finngen_R12_RX_STATIN	Wald ratio	1	0.13157	0.0436189	0.00255831	0.0460772	0.217063	1.14062	1.04716	1.24242	0.469619
CCS	Other degenerative diseases of the basal ganglia || id:finngen_R12_G6_BASDEGENOTH	Wald ratio	1	1.63985	0.55443	0.0030992	0.553167	2.72653	5.15439	1.73875	15.2798	0.469619
CCS	Idiopathic peripheral autonomic neuropathy || id:finngen_R12_G6_IDIOAUT	Wald ratio	1	3.07037	1.04688	0.00335832	1.01849	5.12225	21.5499	2.76901	167.713	0.469619
CCS	Granuloma annulare || id:finngen_R12_L12_GRANUANNU	Wald ratio	1	1.57866	0.541329	0.00354236	0.51766	2.63967	4.84848	1.6781	14.0086	0.469619
CCS	Carcinoma in situ of cervix uteri (controls excluding all cancers) || id:finngen_R12_CD2_INSITU_CERVIX_UTERI_EXALLC	Wald ratio	1	-0.610799	0.209759	0.0035922	-1.02193	-0.199672	0.542917	0.359901	0.818999	0.469619
CCS	Cerebral aneurysm, nonruptured || id:finngen_R12_I9_ANEURYSM	Wald ratio	1	-0.638864	0.220412	0.00374955	-1.07087	-0.206856	0.527892	0.34271	0.813137	0.469619
CCS	Actinic keratosis || id:finngen_R12_L12_ACTINKERA	Wald ratio	1	-0.305538	0.106316	0.00405473	-0.513916	-0.0971589	0.736727	0.598148	0.907412	0.469619
CCS	Other secondary gonarthrosis || id:finngen_R12_SCND_OTH_KNEEARTHROSIS	Wald ratio	1	0.827106	0.288149	0.00409933	0.262335	1.39188	2.28669	1.29996	4.02239	0.469619
CCS	Maxillary hypoplasia || id:finngen_R12_K11_MAXIL_HYPOPL	Wald ratio	1	-3.0782	1.07475	0.00418183	-5.1847	-0.97169	0.0460422	0.0056016	0.378443	0.469619
CCS	Other and unspecified nonorganic psychotic disorders || id:finngen_R12_F5_PSYCHOTH	Wald ratio	1	0.477897	0.166981	0.00421011	0.150613	0.80518	1.61268	1.16255	2.2371	0.469619
CCS	Respiratory tuberculosis || id:finngen_R12_TBC_RESP	Wald ratio	1	-0.758065	0.26814	0.00469675	-1.28362	-0.232512	0.468572	0.277033	0.792541	0.501122
CCS	Hypopituitarism || id:finngen_R12_E4_HYPOPIT	Wald ratio	1	0.681861	0.243227	0.00505682	0.205136	1.15859	1.97755	1.22769	3.18543	0.507096
CCS	Type 2 diabetes, wide definition || id:finngen_R12_T2D_WIDE	Wald ratio	1	0.173053	0.0619048	0.0051824	0.0517197	0.294386	1.18893	1.05308	1.3423	0.507096
CCS	Schizophrenia || id:finngen_R12_F5_SCHZPHR	Wald ratio	1	0.584351	0.210298	0.00545801	0.172167	0.996535	1.79383	1.18788	2.70888	0.507096
CCS	Acne || id:finngen_R12_L12_ACNE	Wald ratio	1	0.519557	0.187755	0.0056539	0.151557	0.887557	1.68128	1.16364	2.42919	0.507096
CCS	Polycythaemia vera || id:finngen_R12_POLYCYTVERA	Wald ratio	1	-1.00097	0.364168	0.00598401	-1.71474	-0.287203	0.367522	0.18001	0.750359	0.507096
CCS	Aneurysms, operations, SAH || id:finngen_R12_I9_SAHANEUR	Wald ratio	1	-0.423981	0.154277	0.00599257	-0.726364	-0.121599	0.654436	0.483664	0.885503	0.507096
CCS	Congenital malformations of anterior segment of eye || id:finngen_R12_Q17_CONGEN_MALFO_ANTER_SEGMENT_EYE	Wald ratio	1	-1.99069	0.729088	0.00632604	-3.4197	-0.561678	0.136601	0.0327222	0.570251	0.51747
CCS	Melanocytic naevi, other sites/unspecified || id:finngen_R12_CD2_BENIGN_MELANOCYTIC_NOS	Wald ratio	1	-0.616411	0.229165	0.00714928	-1.06558	-0.167247	0.539879	0.34453	0.845991	0.539812
CCS	Type 2 diabetes, definitions combined || id:finngen_R12_T2D	Wald ratio	1	0.139149	0.0519011	0.00733959	0.0374223	0.240875	1.14929	1.03813	1.27236	0.539812
CCS	Oesophagitis || id:finngen_R12_K11_OESITIS	Wald ratio	1	-0.747347	0.279058	0.00740408	-1.2943	-0.200392	0.473622	0.274089	0.81841	0.539812
CCS	Trigger finger || id:finngen_R12_M13_TRIGGERFINGER	Wald ratio	1	0.432885	0.162767	0.00782496	0.113861	0.751909	1.5417	1.1206	2.12105	0.539812
CCS	Peritonsillar abscess || id:finngen_R12_J10_PERITONSABSC	Wald ratio	1	-0.333632	0.125807	0.00800328	-0.580214	-0.08705	0.716317	0.559778	0.916631	0.539812
CCS	Primary angle-closure glaucoma || id:finngen_R12_H7_GLAUCCLOSEPRIM	Wald ratio	1	0.840428	0.317147	0.00805	0.21882	1.46204	2.31736	1.24461	4.31473	0.539812
CCS	Tuberculosis, wide || id:finngen_R12_AB1_TUBERCULOSIS	Wald ratio	1	-0.605912	0.22897	0.00813898	-1.05469	-0.157131	0.545577	0.348299	0.854593	0.539812
CCS	Persistent delusional disorders || id:finngen_R12_F5_DELUSIO	Wald ratio	1	0.6609	0.252218	0.00878399	0.166552	1.15525	1.93653	1.18123	3.17481	0.559677
CCS	Exfoliative dermatitis || id:finngen_R12_L12_EXFOLIATIVE	Wald ratio	1	1.63594	0.625341	0.00889462	0.410273	2.86161	5.13429	1.50723	17.4897	0.559677
CCS	Labour and delivery complicated by intrapartum haemorrhage, not elsewhere classified || id:finngen_R12_O15_LABOUR_INTRAPART_HAEMORRH	Wald ratio	1	0.749231	0.291506	0.0101637	0.17788	1.32058	2.11537	1.19468	3.7456	0.613518
CCS	Pterygium || id:finngen_R12_H7_PTERYGIUM	Wald ratio	1	-1.04118	0.406204	0.0103717	-1.83734	-0.245016	0.353039	0.159241	0.782692	0.613518
CCS	Granulomatous disorders of skin and subcutaneous tissue || id:finngen_R12_L12_GRANULOMATOUSSKIN	Wald ratio	1	1.0492	0.410018	0.0105003	0.245561	1.85283	2.85535	1.27834	6.37784	0.613518
CCS	Mood [affective] disorders || id:finngen_R12_F5_MOOD	Wald ratio	1	0.138345	0.0545593	0.011223	0.0314085	0.245281	1.14837	1.03191	1.27798	0.640495
CCS	Respiratory tuberculosis, confirmed || id:finngen_R12_AB1_RESP_TUBERCU_CONF	Wald ratio	1	-1.21199	0.481263	0.0117906	-2.15527	-0.268713	0.297605	0.115872	0.764363	0.649272
CCS	Schizoaffective disorder || id:finngen_R12_F5_SCHIZOAFF	Wald ratio	1	0.735751	0.292554	0.011906	0.162344	1.30916	2.08705	1.17626	3.70305	0.649272
CCS	Nontoxic goitre/thyroid nodule || id:finngen_R12_E4_NONTOXIC_THYROID	Wald ratio	1	-0.282196	0.114576	0.0137799	-0.506766	-0.0576264	0.754126	0.602441	0.944003	0.711894
CCS	Benign neoplasm: Pancreas || id:finngen_R12_CD2_BENIGN_PANCREAS	Wald ratio	1	-1.06926	0.435275	0.0140294	-1.9224	-0.216118	0.343263	0.146256	0.80564	0.711894
CCS	Single delivery by caesarean section || id:finngen_R12_O15_DELIV_CAESAR	Wald ratio	1	-0.252684	0.103131	0.0142803	-0.454821	-0.0505479	0.776713	0.634562	0.950708	0.711894
CCS	Hypertrophic scar || id:finngen_R12_L12_HYPETROPHICSCAR	Wald ratio	1	0.678857	0.278117	0.0146505	0.133748	1.22397	1.97162	1.1431	3.40065	0.711894
CCS	Other/unspecified disorders of vestibular function || id:finngen_R12_H8_VESTIFUNCNAS	Wald ratio	1	-0.847149	0.347502	0.014776	-1.52825	-0.166044	0.428635	0.216914	0.847009	0.711894
CCS	Other and unspecified cicatricial alopecia || id:finngen_R12_L12_HAIRLOSS_SCARNAS	Wald ratio	1	-3.34865	1.37746	0.0150561	-6.04847	-0.648821	0.0351318	0.00236146	0.522662	0.711894
CCS	Other bacterial intestinal infections || id:finngen_R12_AB1_BACT_INTEST_OTH	Wald ratio	1	-0.35346	0.145437	0.015085	-0.638516	-0.0684037	0.702254	0.528076	0.933883	0.711894
CCS	Adenomyosis (Endometriosis of uterus) || id:finngen_R12_N14_ENDOMETRIOSIS_UTERUS	Wald ratio	1	0.416538	0.173055	0.0160853	0.077351	0.755726	1.5167	1.08042	2.12916	0.720135
CCS	Benign neoplasm: Other and unspecified parts of mouth || id:finngen_R12_CD2_BENIGN_MOUTH_NOS	Wald ratio	1	0.873935	0.364773	0.0165827	0.15898	1.58889	2.39632	1.17231	4.8983	0.720135
CCS	Personality disorders (more control exclusions) || id:finngen_R12_KRA_PSY_PERSON_EXMORE	Wald ratio	1	0.297568	0.12435	0.0167121	0.0538414	0.541294	1.34658	1.05532	1.71823	0.720135
CCS	Schizotypal disorder || id:finngen_R12_F5_SCHIZOTYP	Wald ratio	1	1.13073	0.473549	0.0169502	0.202578	2.05889	3.09793	1.22456	7.83727	0.720135
CCS	Acute and transient psychotic disorders || id:finngen_R12_F5_PSYTRANS	Wald ratio	1	0.504349	0.211528	0.0171109	0.0897547	0.918944	1.65591	1.09391	2.50664	0.720135
CCS	Fracture of rib(s), sternum and thoracic spine || id:finngen_R12_ST19_FRACT_RIBS_STERNUM_THORACIC_SPINE	Wald ratio	1	0.268465	0.112728	0.0172406	0.0475188	0.489411	1.30796	1.04867	1.63136	0.720135
CCS	Other disorders of urethra and urinary system || id:finngen_R12_N14_URETHRAOTH	Wald ratio	1	0.153109	0.0644199	0.0174668	0.0268458	0.279372	1.16545	1.02721	1.3223	0.720135
CCS	Neuroendocrine tumor and carcinoma of lung, excluding all cancers (controls excluding all cancers) || id:finngen_R12_C3_LUNG_NEUROENDO_EXALLC	Wald ratio	1	1.88015	0.79205	0.0176072	0.327732	3.43257	6.55449	1.38782	30.9561	0.720135
CCS	Adrenocortical insufficiency || id:finngen_R12_E4_ADDISON	Wald ratio	1	-0.837912	0.355123	0.0182996	-1.53395	-0.141872	0.432613	0.215681	0.867733	0.728443
CCS	Other diseases of blood and blood-forming organs, wide || id:finngen_R12_D3_BLOODOTHER	Wald ratio	1	-0.314531	0.133508	0.0184778	-0.576205	-0.0528558	0.730132	0.562027	0.948517	0.728443
CCS	Benign neoplasm: Brain, infratentorial || id:finngen_R12_CD2_BENIGN_BRAIN_INFRATENT	Wald ratio	1	-2.08604	0.888877	0.0189342	-3.82824	-0.34384	0.124178	0.0217479	0.709043	0.728443
CCS	Major anomalies of jaw size || id:finngen_R12_K11_MAJOR_ANOMALI_JAW_SIZE	Wald ratio	1	-0.931547	0.397451	0.0190882	-1.71055	-0.152543	0.393944	0.180766	0.858522	0.728443
CCS	Carcinoid syndrome || id:finngen_R12_E4_CARCISDR	Wald ratio	1	1.68773	0.723579	0.0196759	0.269513	3.10594	5.40718	1.30933	22.3303	0.728443
CCS	Kwashiorkor || id:finngen_R12_E4_KWASHIORKOR	Wald ratio	1	-3.40895	1.46271	0.0197757	-6.27585	-0.542045	0.033076	0.00188119	0.581558	0.728443
CCS	Pure hyperglyceridaemia || id:finngen_R12_E4_HYPERGLYCER	Wald ratio	1	-1.04834	0.45023	0.0198882	-1.93079	-0.165887	0.35052	0.145034	0.847142	0.728443
CCS	Leiomyoma of uterus || id:finngen_R12_CD2_BENIGN_LEIOMYOMA_UTERI	Wald ratio	1	0.159759	0.0697525	0.0220003	0.0230437	0.296474	1.17323	1.02331	1.34511	0.776313
CCS	Maternal care for cervical incompetence || id:finngen_R12_O15_MATERN_CARE_CERVICAL_INCOMPETENCE	Wald ratio	1	0.764805	0.334836	0.0223648	0.108525	1.42108	2.14857	1.11463	4.14161	0.776313
CCS	Obesity related asthma || id:finngen_R12_ASTHMA_OBESITY	Wald ratio	1	0.238993	0.104748	0.022513	0.0336868	0.444299	1.26997	1.03426	1.5594	0.776313
CCS	Paralytic strabismus || id:finngen_R12_H7_PARASTRAB	Wald ratio	1	-0.567386	0.248981	0.0226772	-1.05539	-0.0793828	0.567005	0.348057	0.923686	0.776313
CCS	Pneumococcal septicemia || id:finngen_R12_PNEUMO_SEPTHICHE	Wald ratio	1	-0.836538	0.369645	0.0236307	-1.56104	-0.112033	0.433208	0.209917	0.894015	0.776313
CCS	Preterm labour and delivery || id:finngen_R12_O15_PRETERM	Wald ratio	1	0.275086	0.121619	0.0237057	0.0367127	0.513459	1.31664	1.03739	1.67106	0.776313
CCS	Any mental disorder || id:finngen_R12_KRA_PSY_ANYMENTAL	Wald ratio	1	0.0928302	0.0411103	0.0239407	0.0122541	0.173406	1.09728	1.01233	1.18935	0.776313
CCS	Left bundle-branch block || id:finngen_R12_I9_LBBB	Wald ratio	1	-0.54764	0.242625	0.023999	-1.02319	-0.0720949	0.578313	0.359448	0.930443	0.776313
CCS	Polyarteritis nodosa || id:finngen_R12_M13_POLNODOSA	Wald ratio	1	1.82753	0.809914	0.0240423	0.240101	3.41497	6.21853	1.27138	30.4159	0.776313
CCS	Hallux valgus (acquired) || id:finngen_R12_M13_HALLUXVALGUS	Wald ratio	1	-0.223064	0.0991176	0.0244175	-0.417334	-0.0287932	0.800064	0.658801	0.971617	0.776456
CCS	Anosmia || id:finngen_R12_ANOSMIA	Wald ratio	1	0.935367	0.416388	0.0246795	0.119246	1.75149	2.54815	1.12665	5.76317	0.776456
CCS	Separation of retinal layers (serosa) || id:finngen_R12_H7_RETINASEPAR	Wald ratio	1	-0.732075	0.328337	0.0257709	-1.37562	-0.0885349	0.48091	0.252684	0.915271	0.789667
CCS	Senile cataract || id:finngen_R12_H7_CATARACTSENILE	Wald ratio	1	-0.130577	0.058604	0.0258718	-0.245441	-0.0157136	0.877589	0.782359	0.984409	0.789667
CCS	Sixth [abducent] nerve palsy || id:finngen_R12_H7_PARASTRA6	Wald ratio	1	-0.835891	0.37564	0.0260648	-1.57215	-0.0996366	0.433488	0.207599	0.905166	0.789667
CCS	Other disorders of eyelid || id:finngen_R12_H7_EYELIDDIS	Wald ratio	1	-0.204222	0.0923466	0.0270032	-0.385221	-0.0232226	0.815281	0.6803	0.977045	0.798519
CCS	Benign neoplasm: Eye, unspecified (controls excluding all cancers) || id:finngen_R12_CD2_EYE_NOS_EXALLC	Wald ratio	1	-2.2598	1.02287	0.0271564	-4.26463	-0.254964	0.104372	0.0140571	0.774944	0.798519
CCS	Congenital obstructive defects of renal pelvis and congenital malformations of ureter || id:finngen_R12_Q17_CONGEN_OBSTRUCTIVE_DEFECTS_RENAL_PELVIS_CONGEN_MALFO_URETER	Wald ratio	1	-1.03752	0.471485	0.0277697	-1.96163	-0.113404	0.354334	0.140629	0.89279	0.798519
CCS	Systemic disorders of connective tissue in diseases classified elsewhere (FG) || id:finngen_R12_SYSTINOTH_FG	Wald ratio	1	-3.19013	1.45513	0.0283551	-6.04218	-0.338081	0.0411664	0.00237636	0.713137	0.798519
CCS	Essential (haemorrhagic) thrombocythaemia || id:finngen_R12_THROMBOCYTAEMIA	Wald ratio	1	-0.765669	0.350562	0.0289536	-1.45277	-0.0785671	0.465023	0.233921	0.92444	0.798519
CCS	Tubulo-interstitial nephritis, not specified as acute or chronic || id:finngen_R12_N14_TUBULOINTNEPHRNAS	Wald ratio	1	-0.518276	0.237349	0.0289916	-0.98348	-0.0530713	0.595546	0.374007	0.948312	0.798519
CCS	Obesity, other/unspecified || id:finngen_R12_E4_OBESITYNAS	Wald ratio	1	0.223294	0.102317	0.0290815	0.0227531	0.423834	1.25019	1.02301	1.52781	0.798519
CCS	Meningococcal infection || id:finngen_R12_AB1_MENINGOCOCCAL	Wald ratio	1	1.63635	0.750338	0.029197	0.165686	3.10701	5.13638	1.1802	22.3541	0.798519
CCS	Other specified and unspecified disorders of lens || id:finngen_R12_H7_DISORDERLENSNAS	Wald ratio	1	1.60032	0.734937	0.029444	0.159841	3.0408	4.95461	1.17332	20.9219	0.798519
CCS	Relapsing polychondritis || id:finngen_R12_M13_RELAPSPOLYCHONDR	Wald ratio	1	3.08523	1.4193	0.0297229	0.303395	5.86706	21.8724	1.35445	353.208	0.798519
CCS	Hyperfunction of pituitary gland, other and/or unspecified || id:finngen_R12_E4_HYPERPITNAS	Wald ratio	1	-3.55966	1.64125	0.0300923	-6.7765	-0.342812	0.0284486	0.00114026	0.709772	0.798519
CCS	Other osteochondropathies || id:finngen_R12_M13_OSTEOCHONDROPATHY	Wald ratio	1	-0.511777	0.236207	0.0302617	-0.974743	-0.0488117	0.599429	0.377289	0.95236	0.798519
CCS	Childhood asthma (age<16) (more control exclusions) || id:finngen_R12_ASTHMA_CHILD_EXMORE	Wald ratio	1	-0.322747	0.150285	0.0317478	-0.617305	-0.0281891	0.724157	0.539396	0.972204	0.813509
CCS	Other specified and unspecified disorders of eyelid || id:finngen_R12_H7_EYELIDNAS	Wald ratio	1	-1.25704	0.585961	0.0319322	-2.40552	-0.108554	0.284495	0.0902184	0.89713	0.813509
CCS	Lymphoid leukaemia (controls excluding all cancers) || id:finngen_R12_CD2_LYMPHOID_LEUKAEMIA_EXALLC	Wald ratio	1	-0.614676	0.288195	0.0329374	-1.17954	-0.0498134	0.540816	0.30742	0.951407	0.813509
CCS	Depression || id:finngen_R12_F5_DEPRESSIO	Wald ratio	1	0.121088	0.0567943	0.033004	0.00977062	0.232404	1.12872	1.00982	1.26163	0.813509
CCS	Non-invasive ventilation || id:finngen_R12_NIV	Wald ratio	1	-0.286149	0.13453	0.0334176	-0.549827	-0.0224705	0.751151	0.57705	0.97778	0.813509
CCS	Papulosquamous disorders || id:finngen_R12_L12_PAPULOSQUAMOUS	Wald ratio	1	0.203489	0.0957312	0.0335342	0.0158558	0.391122	1.22567	1.01598	1.47864	0.813509
CCS	Nerve, nerve root and plexus disorders || id:finngen_R12_G6_NERPLEX	Wald ratio	1	0.114075	0.0536907	0.033614	0.00884135	0.219309	1.12084	1.00888	1.24522	0.813509
CCS	Convergence insufficiency and excess || id:finngen_R12_H7_CONVERGINSUFF	Wald ratio	1	1.18705	0.559112	0.0337461	0.0911868	2.28291	3.27739	1.09547	9.80514	0.813509
CCS	Hernia || id:finngen_R12_K11_HERNIA	Wald ratio	1	-0.111332	0.0524966	0.0339425	-0.214226	-0.00843903	0.894641	0.807166	0.991596	0.813509
CCS	Malignant neoplasm of thymus, excluding all cancers (controls excluding all cancers) || id:finngen_R12_C3_THYMUS_EXALLC	Wald ratio	1	-2.33703	1.10323	0.0341448	-4.49935	-0.174704	0.0966142	0.0111162	0.839706	0.813509
CCS	Molar incisor enamel hypoplasia, with caries || id:finngen_R12_K11_MIH_CARIES	Wald ratio	1	-1.76993	0.841679	0.0354784	-3.41962	-0.120238	0.170345	0.0327249	0.886709	0.825338
CCS	Maternal care for known or suspected malpresentation of fetus || id:finngen_R12_O15_MAT_CARE_MALPRESENT	Wald ratio	1	-0.295518	0.140774	0.0357955	-0.571434	-0.0196018	0.744146	0.564715	0.980589	0.825338
CCS	Other or ill-defined heart diseases || id:finngen_R12_I9_OTHILLHEART	Wald ratio	1	-0.567222	0.270422	0.0359453	-1.09725	-0.0371953	0.567099	0.333788	0.963488	0.825338
CCS	Hypoplasia of dental enamel, including avohilmo || id:finngen_R12_K11_HYPOPLASIA_ENAMEL	Wald ratio	1	-1.68094	0.801561	0.0359866	-3.252	-0.109877	0.186199	0.0386968	0.895945	0.825338
CCS	Asymmetry of jaw || id:finngen_R12_K11_ASYMMETRY_JAW	Wald ratio	1	-1.11685	0.534224	0.0365632	-2.16393	-0.0697739	0.327308	0.114873	0.932605	0.830798
CCS	Melanocytic naevi of eyelid, including canthus || id:finngen_R12_CD2_BENIGN_MELANOCYTIC_EYELID	Wald ratio	1	1.44292	0.695544	0.0380313	0.079652	2.80618	4.23303	1.08291	16.5466	0.831813
CCS	Respiratory distress of newborn || id:finngen_R12_P16_RESPI_DISTR_NEWBO	Wald ratio	1	1.25447	0.605031	0.0381346	0.0686133	2.44033	3.50599	1.07102	11.4769	0.831813
CCS	Other diseases of the respiratory system || id:finngen_R12_J10_RESPOTHER	Wald ratio	1	-0.28675	0.138567	0.0385087	-0.558341	-0.0151589	0.7507	0.572158	0.984955	0.831813
CCS	Hypothyroidism, strict autoimmune || id:finngen_R12_E4_HYTHY_AI_STRICT	Wald ratio	1	0.125446	0.0606728	0.0386798	0.006527	0.244364	1.13365	1.00655	1.27681	0.831813
CCS	Calculus of kidney and ureter || id:finngen_R12_N14_CALCUKIDUR	Wald ratio	1	-0.232515	0.112767	0.0392178	-0.453539	-0.0114904	0.792538	0.635376	0.988575	0.831813
CCS	Panniculitis, unspecified || id:finngen_R12_M13_PANNICULITISNAS	Wald ratio	1	1.37999	0.669437	0.0392629	0.0678951	2.69209	3.97487	1.07025	14.7625	0.831813
CCS	Obstructed labour due to maternal pelvic abnormality || id:finngen_R12_O15_LABOUR_PELVIC_ABNORM	Wald ratio	1	0.333266	0.161793	0.0394149	0.0161517	0.650381	1.39552	1.01628	1.91627	0.831813
CCS	Non-allergic asthma (mode) (more control exclusions) || id:finngen_R12_NONALLERG_ASTHMA_EXMORE	Wald ratio	1	0.268761	0.130492	0.0394376	0.012996	0.524527	1.30834	1.01308	1.68966	0.831813
CCS	Benign neoplasm: Kidney || id:finngen_R12_CD2_BENIGN_KIDNEY	Wald ratio	1	-0.770482	0.375139	0.0399894	-1.50575	-0.0352098	0.46279	0.22185	0.965403	0.831813
CCS	Other specified/unspecified necrotizing vasculopathies || id:finngen_R12_M13_NECROVASCNAS	Wald ratio	1	1.18508	0.577998	0.0403343	0.0521986	2.31795	3.27093	1.05358	10.1549	0.831813
CCS	Congenital malformations of the musculoskeletal system, not elsewhere classified || id:finngen_R12_Q17_CONGEN_MALFO_MUSCULOS_SYSTEM_NOT_ELSEW_CLASSIFIED	Wald ratio	1	-1.12677	0.550998	0.0408582	-2.20673	-0.0468162	0.324077	0.11006	0.954263	0.831813
CCS	Benign neoplasm of other and unspecified female genital organs || id:finngen_R12_CD2_BENIGN_FEMALE_GEN_OTH	Wald ratio	1	-0.653476	0.31982	0.0410264	-1.28032	-0.0266292	0.520234	0.277948	0.973722	0.831813
CCS	Asthma (only as main-diagnosis) (more control exclusions) || id:finngen_R12_J10_ASTHMA_MAIN_EXMORE	Wald ratio	1	0.130317	0.0637962	0.0410807	0.00527687	0.255358	1.13919	1.00529	1.29092	0.831813
CCS	Polyarthropathies || id:finngen_R12_M13_POLYARTHROPATHIES	Wald ratio	1	-0.134493	0.0660492	0.0417241	-0.26395	-0.00503701	0.874159	0.768012	0.994976	0.831813
CCS	Calcific aortic valvular stenosis, operated || id:finngen_R12_I9_CAVS_OPERATED	Wald ratio	1	0.238831	0.117643	0.0423425	0.00825125	0.469411	1.26976	1.00829	1.59905	0.831813
CCS	Cyst of kidney || id:finngen_R12_N14_CYSTKID	Wald ratio	1	0.527126	0.259872	0.0425188	0.0177768	1.03647	1.69406	1.01794	2.81926	0.831813
CCS	Viral hepatitis || id:finngen_R12_AB1_VIRAL_HEPATITIS	Wald ratio	1	-0.488328	0.241039	0.0427719	-0.960764	-0.0158918	0.613652	0.3826	0.984234	0.831813
CCS	Disorders of mineral metabolism || id:finngen_R12_E4_MINERAL_MET	Wald ratio	1	-0.461024	0.227925	0.043104	-0.907757	-0.0142912	0.630638	0.403428	0.98581	0.831813
CCS	Mixed disorders of conduct and emotions (more control exclusions) || id:finngen_R12_KRA_PSY_CODUCTEMOT_EXMORE	Wald ratio	1	-0.905632	0.448238	0.043339	-1.78418	-0.027086	0.404286	0.167935	0.973278	0.831813
CCS	Dermatitis due to ingested food || id:finngen_R12_L12_FOODDERMAT	Wald ratio	1	-0.674725	0.334028	0.0433872	-1.32942	-0.0200296	0.509296	0.264631	0.98017	0.831813
CCS	Pigmented purpuric dermatosis || id:finngen_R12_L12_PIGPURPDERM	Wald ratio	1	1.40903	0.700137	0.044167	0.0367588	2.7813	4.09197	1.03744	16.1399	0.836897
CCS	Benign neoplasm of urinary organs || id:finngen_R12_CD2_BENIGN_URINARY	Wald ratio	1	-0.634929	0.315884	0.0444305	-1.25406	-0.0157963	0.529973	0.285343	0.984328	0.836897
CCS	Disorders of optic nerve, not elsewhere classified || id:finngen_R12_H7_OPTNERVNAS	Wald ratio	1	-0.960752	0.478857	0.0448195	-1.89931	-0.0221923	0.382605	0.149672	0.978052	0.836897
CCS	Benign lipomatous neoplasm of skin and subcutaneous tissue of trunk || id:finngen_R12_CD2_BENIGN_LIPO_SKIN_TRUNK	Wald ratio	1	-0.350149	0.174889	0.0452715	-0.69293	-0.0073669	0.704583	0.500109	0.99266	0.836897
CCS	Psoriasis || id:finngen_R12_L12_PSORIASIS	Wald ratio	1	0.226744	0.113676	0.0460812	0.00393874	0.44955	1.25451	1.00395	1.56761	0.836897
CCS	Disorders of other endocrine glands || id:finngen_R12_E4_ENDOGLAND	Wald ratio	1	0.176481	0.0885561	0.0462756	0.00291095	0.350051	1.19301	1.00292	1.41914	0.836897
CCS	Psoriasis vulgaris || id:finngen_R12_L12_PSORI_VULG	Wald ratio	1	0.284799	0.143413	0.0470478	0.00370999	0.565889	1.3295	1.00372	1.76101	0.836897
CCS	Acute pancreatitis || id:finngen_R12_K11_ACUTPANC	Wald ratio	1	-0.275859	0.139119	0.0473796	-0.548532	-0.00318458	0.75892	0.577797	0.99682	0.836897
CCS	Other and unspecified localized connective tissue disorders || id:finngen_R12_L12_LOCALCONNECTISSUENAS	Wald ratio	1	2.39502	1.20983	0.0477449	0.0237514	4.76629	10.9684	1.02404	117.483	0.836897
CCS	Benign neoplasm: Spinal cord || id:finngen_R12_CD2_BENIGN_SPINAL_CORD	Wald ratio	1	1.14039	0.576108	0.047763	0.0112176	2.26956	3.12799	1.01128	9.67515	0.836897
CCS	Short Achilles tendon (acquired) || id:finngen_R12_M13_SHORTACHILLES	Wald ratio	1	-0.789098	0.399324	0.0481454	-1.57177	-0.00642214	0.454254	0.207676	0.993598	0.836897
CCS	Hepatocellular carcinoma, excluding all cancers (controls excluding all cancers) || id:finngen_R12_C3_HEPATOCELLU_CARC_EXALLC	Wald ratio	1	0.816388	0.413914	0.0485684	0.00511625	1.62766	2.26231	1.00513	5.09195	0.836897
CCS	Malignant otitis externa || id:finngen_R12_H8_EXT_MALIGN	Wald ratio	1	3.26383	1.65574	0.0486984	0.0185814	6.50908	26.1495	1.01876	671.206	0.836897
CCS	Other bullous disorders || id:finngen_R12_L12_BULLOTH	Wald ratio	1	-0.798394	0.40575	0.0491024	-1.59366	-0.00312478	0.450051	0.20318	0.99688	0.836897
CCS	Other demyelinating diseases of the central nervous system || id:finngen_R12_G6_OTHDEMYEL	Wald ratio	1	-0.663952	0.337437	0.0491101	-1.32533	-0.00257616	0.514813	0.265716	0.997427	0.836897
CCS	Gout, strict definition || id:finngen_R12_GOUT_STRICT	Wald ratio	1	-0.308703	0.157011	0.0492851	-0.616445	-0.000960389	0.734399	0.53986	0.99904	0.836897
CCS	Sacroiliitis, not elsewhere classified || id:finngen_R12_M13_SACROILIITIS	Wald ratio	1	0.558966	0.28505	0.0498858	0.00026847	1.11766	1.74886	1.00027	3.0577	0.836897
CCS	Unspecified kidney failure || id:finngen_R12_N14_RENFAILNAS	Wald ratio	1	-0.408866	0.208555	0.0499408	-0.817635	-9.82e-05	0.664403	0.441475	0.999902	0.836897
CCS	Retinal breaks without detachment || id:finngen_R12_H7_RETINALBREAK	Wald ratio	1	-0.317633	0.162425	0.0505165	-0.635987	0.000720495	0.72787	0.529413	1.00072	0.836897
CCS	Disorders of eyelid, lacrimal system and orbit || id:finngen_R12_H7_LIDLACRIMALORBIT	Wald ratio	1	-0.121685	0.0623374	0.0509332	-0.243867	0.000496071	0.885427	0.783592	1.0005	0.836897
CCS	Vasomotor rhinitis (mode) || id:finngen_R12_RHINITIS_VASOMOTOR	Wald ratio	1	0.467715	0.239955	0.0512739	-0.00259632	0.938027	1.59634	0.997407	2.55494	0.836897
CCS	Other and unspecified primary disorders of muscles || id:finngen_R12_G6_MUSCOTHUNS	Wald ratio	1	-1.53575	0.789404	0.0517207	-3.08298	0.0114848	0.215295	0.0458225	1.01155	0.836897
CCS	Benign lipomatous neoplasm || id:finngen_R12_CD2_BENIGN_LIPOMATOUS	Wald ratio	1	-0.218974	0.112629	0.0518695	-0.439727	0.00177779	0.803342	0.644213	1.00178	0.836897
CCS	Postviral fatigue syndrome || id:finngen_R12_G6_POSTVIRFAT	Wald ratio	1	1.45569	0.750641	0.0524687	-0.0155623	2.92695	4.28746	0.984558	18.6706	0.836897
CCS	Other/unspecified soft tissue disorders related to use, overuse and pressure || id:finngen_R12_M13_OVERUSENAS	Wald ratio	1	0.735131	0.379187	0.0525373	-0.0080748	1.47834	2.08575	0.991958	4.38564	0.836897
CCS	Benign neoplasm: Rectum, anus and anal canal || id:finngen_R12_CD2_BENIGN_RECTUM_ANAL	Wald ratio	1	0.279	0.14408	0.0528151	-0.00339597	0.561396	1.32181	0.99661	1.75312	0.836897
CCS	Postzoster neuralgia || id:finngen_R12_G6_POSTZOST	Wald ratio	1	-1.10164	0.569709	0.0531504	-2.21827	0.0149853	0.332324	0.108797	1.0151	0.836897
CCS	Ectopic pregnancy || id:finngen_R12_O15_PREG_ECTOP	Wald ratio	1	-0.286139	0.14805	0.0532717	-0.576318	0.00403997	0.751158	0.561964	1.00405	0.836897
CCS	Diseases of spleen || id:finngen_R12_D3_SPLEENDISEASE	Wald ratio	1	-1.01058	0.52415	0.05385	-2.03792	0.0167511	0.364007	0.1303	1.01689	0.836897
CCS	Oral leukoplakia, including avohilmo || id:finngen_R12_K11_ORAL_LEUCOPLACIA_INCLAVO	Wald ratio	1	-0.798004	0.414157	0.054003	-1.60975	0.0137449	0.450227	0.199937	1.01384	0.836897
CCS	Autoimmune hepatitis || id:finngen_R12_AUTOHEP	Wald ratio	1	1.49244	0.775278	0.0542244	-0.0271038	3.01198	4.44794	0.97326	20.3277	0.836897
CCS	Diffuse large B-cell lymphoma, excluding all cancers (controls excluding all cancers) || id:finngen_R12_C3_DLBCL_EXALLC	Wald ratio	1	-0.628729	0.327256	0.0547051	-1.27015	0.012694	0.533269	0.280789	1.01277	0.83904
CCS	Thyrotoxicosis factitia || id:finngen_R12_E4_THYTOXFAC	Wald ratio	1	2.33343	1.21971	0.0557345	-0.0571975	4.72406	10.3133	0.944408	112.624	0.849519
CCS	Benign neoplasm: Anus and anal canal || id:finngen_R12_CD2_BENIGN_ANUS_ANAL_CANAL	Wald ratio	1	0.773867	0.405223	0.0561676	-0.0203693	1.5681	2.16814	0.979837	4.79754	0.850835
CCS	Benign neoplasm of other and unspecified endocrine glands || id:finngen_R12_CD2_BENIGN_ENDOCRINE_OTH	Wald ratio	1	0.344296	0.180781	0.0568456	-0.010034	0.698626	1.411	0.990016	2.01099	0.854386
CCS	Other and/or unspecified nontoxic goitre || id:finngen_R12_E4_GOITRENAS	Wald ratio	1	-0.431966	0.227141	0.0572043	-0.877163	0.0132318	0.649232	0.415961	1.01332	0.854386
CCS	Noise effects on inner ear || id:finngen_R12_H8_NOISEINNER	Wald ratio	1	0.617166	0.324842	0.0574465	-0.0195236	1.25386	1.85367	0.980666	3.50383	0.854386
CCS	Kela-code for severe mental illness || id:finngen_R12_F5_KELAMENT	Wald ratio	1	0.224905	0.118553	0.0578184	-0.00746034	0.457269	1.2522	0.992567	1.57975	0.854738
CCS	Disorders of muscle tone of newborn || id:finngen_R12_P16_DISORD_MUSCLE_TONE_NEWBO	Wald ratio	1	-3.13767	1.65691	0.0582661	-6.3852	0.109869	0.0433839	0.00168633	1.11613	0.856198
CCS	Other and unspecified anaemias || id:finngen_R12_D3_ANAEMIANAS	Wald ratio	1	-0.178857	0.0946207	0.0587245	-0.364313	0.00659979	0.836226	0.694674	1.00662	0.857798
CCS	Haemangioma, any site || id:finngen_R12_CD2_BENIGN_HEMANGIOMA	Wald ratio	1	0.421462	0.223792	0.0596636	-0.0171712	0.860094	1.52419	0.982975	2.36338	0.866357
CCS	Benign neoplasm: Vulva || id:finngen_R12_CD2_BENIGN_VAGINA	Wald ratio	1	-0.876544	0.466553	0.0602768	-1.79099	0.0379011	0.416219	0.166795	1.03863	0.870113
CCS	Other hammer toe(s) (acquired) || id:finngen_R12_M13_HAMMERTOE	Wald ratio	1	-0.285211	0.1521	0.060771	-0.583327	0.0129045	0.751855	0.558039	1.01299	0.872118
CCS	Other intervertebral disc disorders || id:finngen_R12_M13_INTERVERTEB	Wald ratio	1	-0.113126	0.0604545	0.0613081	-0.231617	0.00536431	0.893038	0.79325	1.00538	0.87471
CCS	Blepharochalasis || id:finngen_R12_H7_BLEPHAROCHALASIS	Wald ratio	1	-0.219224	0.117775	0.0626899	-0.450062	0.0116144	0.803142	0.637589	1.01168	0.884099
CCS	Osteochondrodysplasia with defects of growth of tubular bones and spine || id:finngen_R12_Q17_OSTEOCHONDROD_W_DEFECTS_GROWTH_TUBULAR_BONES_SPINE	Wald ratio	1	2.83955	1.52609	0.0627912	-0.151591	5.83069	17.108	0.85934	340.593	0.884099
CCS	Chronic pancreatitis || id:finngen_R12_K11_CHRONPANC	Wald ratio	1	-0.339728	0.183099	0.0635347	-0.698602	0.0191464	0.711964	0.49728	1.01933	0.884099
CCS	Secondary thrombocytopenia || id:finngen_R12_D3_SCNDTHROMBOCYTOPENIA	Wald ratio	1	-1.16116	0.626662	0.0638931	-2.38942	0.0670997	0.313123	0.0916832	1.0694	0.884099
CCS	Presbyopia || id:finngen_R12_H7_PRESBYOPIA	Wald ratio	1	0.487363	0.26335	0.0642234	-0.0288037	1.00353	1.62802	0.971607	2.72789	0.884099
CCS	Other and unspecified iridocyclitis || id:finngen_R12_H7_IRIDONAS	Wald ratio	1	0.592007	0.320539	0.0647603	-0.03625	1.22026	1.80761	0.964399	3.38808	0.884099
CCS	Asymptomatic human immunodeficiency virus [HIV] infection status || id:finngen_R12_Z21_ASYMP_HUMAN_IMMUNODEFICIENCY_VIRUS_HIV_INFECTION_STATUS	Wald ratio	1	-1.69629	0.919302	0.0650098	-3.49812	0.105544	0.183363	0.0302543	1.11132	0.884099
CCS	Encephalopathy || id:finngen_R12_G6_ENCEPATH	Wald ratio	1	1.28634	0.697411	0.0651177	-0.0805863	2.65327	3.61951	0.922575	14.2003	0.884099
CCS	Neonatal jaundice from other and unspecified causes || id:finngen_R12_P16_NEONTAL_JAUND_OTH_UNSP_CAUSES	Wald ratio	1	1.10286	0.599226	0.0656976	-0.0716189	2.27735	3.01278	0.930886	9.75079	0.884099
CCS	Villonodular synovitis (pigmented) || id:finngen_R12_M13_VILLONODULAR	Wald ratio	1	1.36473	0.742411	0.066027	-0.0903955	2.81986	3.91467	0.91357	16.7744	0.884099
CCS	Complex cardiac defects || id:finngen_R12_Q17_COMPLEX_CARD_DEFEC	Wald ratio	1	1.60762	0.877898	0.0670683	-0.113059	3.3283	4.99093	0.893098	27.891	0.884099
CCS	Mandibular hypoplasia || id:finngen_R12_K11_MANDIBULAR_HYPOPL	Wald ratio	1	-1.52963	0.835607	0.0671661	-3.16742	0.10816	0.216616	0.0421122	1.11423	0.884099
CCS	Erythrasma || id:finngen_R12_L12_ERYTHRASMA	Wald ratio	1	2.69149	1.47068	0.0672349	-0.19104	5.57403	14.7537	0.826099	263.493	0.884099
CCS	Atrioventricular septal defect || id:finngen_R12_Q17_AVSD	Wald ratio	1	1.97134	1.07978	0.0678966	-0.145023	4.08771	7.18032	0.865003	59.6033	0.884099
CCS	Convergent concomitant strabismus || id:finngen_R12_H7_CONVERSTRAB	Wald ratio	1	-0.472487	0.258951	0.0680588	-0.980032	0.0350575	0.62345	0.375299	1.03568	0.884099
CCS	Atypical mycobacterium lung infection || id:finngen_R12_MYCOBLUNGATYPICA	Wald ratio	1	-1.16073	0.63666	0.0682809	-2.40858	0.0871278	0.313259	0.0899431	1.09104	0.884099
CCS	Diphtheria || id:finngen_R12_AB1_DIBTHERIA	Wald ratio	1	-3.0879	1.69561	0.0685906	-6.4113	0.235509	0.0455978	0.00164289	1.26555	0.884099
CCS	Other/unspecified crystal arthropathies || id:finngen_R12_CHRYSTAL_NOS	Wald ratio	1	1.64417	0.90366	0.0688414	-0.127001	3.41535	5.17673	0.880733	30.4275	0.884099
CCS	Lichenoid drug reaction || id:finngen_R12_LICHENOID_DRUG_REACTION	Wald ratio	1	-2.38477	1.31149	0.0690076	-4.95528	0.185746	0.0921106	0.00704613	1.20412	0.884099
CCS	Single delivery by forceps and vacuum extractor || id:finngen_R12_O15_DELIV_FORCEP_VAC	Wald ratio	1	0.232727	0.128411	0.0699311	-0.018959	0.484413	1.26204	0.98122	1.62322	0.884099
CCS	Sequelae of infectious and parasitic diseases || id:finngen_R12_AB1_SEQULEAE_OF_INFECTIONS_AND_PARASITES	Wald ratio	1	0.406323	0.224216	0.069956	-0.0331401	0.845786	1.50129	0.967403	2.32981	0.884099
CCS	Biological medication for rheuma || id:finngen_R12_RX_RHEUMA_BIOLOGICAL	Wald ratio	1	-0.280378	0.155248	0.070917	-0.584664	0.0239068	0.755498	0.557293	1.02419	0.884099
CCS	Other and unspecified hypertrophic disorders of skin || id:finngen_R12_L12_HYPERTROPHICNAS	Wald ratio	1	1.55975	0.863976	0.0710248	-0.133641	3.25315	4.75764	0.874904	25.8716	0.884099
CCS	Atrophic disorders of skin || id:finngen_R12_L12_ATROPHICSKIN	Wald ratio	1	0.302749	0.167724	0.0710683	-0.0259904	0.631488	1.35357	0.974344	1.88041	0.884099
CCS	Hypersplenism || id:finngen_R12_D3_HYPERSPLENISM	Wald ratio	1	-1.90392	1.05637	0.0714964	-3.97441	0.166578	0.148984	0.0187904	1.18126	0.884099
CCS	Hyphaema and other vascular disorders of iris and ciliary body || id:finngen_R12_H7_VASCCILIARY	Wald ratio	1	-0.88149	0.489973	0.0720098	-1.84184	0.0788582	0.414165	0.158526	1.08205	0.884099
CCS	Fracture of femur || id:finngen_R12_ST19_FRACT_FEMUR	Wald ratio	1	-0.211889	0.117813	0.072093	-0.442802	0.0190231	0.809054	0.642234	1.01921	0.884099
CCS	Acidosis || id:finngen_R12_E4_ACIDOSIS	Wald ratio	1	-0.87576	0.487282	0.0722986	-1.83083	0.0793133	0.416546	0.16028	1.08254	0.884099
CCS	Cardiovascular disorders originating in the perinatal period || id:finngen_R12_P16_CARDIOV_DISORD_ORIGINA_PERINA_PERIOD	Wald ratio	1	-2.07805	1.15672	0.072414	-4.34523	0.189116	0.125173	0.0129686	1.20818	0.884099
CCS	Other or unspecified paralytic strabismus || id:finngen_R12_H7_PARASTRANAS	Wald ratio	1	-1.44496	0.808391	0.0738644	-3.02941	0.139486	0.235755	0.0483443	1.14968	0.885971
CCS	Perforation of oesophagus || id:finngen_R12_K11_PERFOES	Wald ratio	1	1.7534	0.981362	0.0739851	-0.170065	3.67687	5.77423	0.84361	39.5226	0.885971
CCS	Monoarthritis, not elsewhere classified || id:finngen_R12_M13_MONOARTHRITIS	Wald ratio	1	-0.546926	0.306487	0.0743428	-1.14764	0.0537891	0.578726	0.317385	1.05526	0.885971
CCS	Atherosclerosis, excluding cerebral and coronary sclerosis || id:finngen_R12_I9_ATHSCLE	Wald ratio	1	0.169953	0.0952688	0.0744345	-0.0167737	0.35668	1.18525	0.983366	1.42858	0.885971
CCS	Carcinoma in situ of oral cavity and pharynx (controls excluding all cancers) || id:finngen_R12_CD2_INSITU_OROPHARYNX_EXALLC	Wald ratio	1	-3.11813	1.75048	0.0748634	-6.54906	0.31281	0.04424	0.00143146	1.36726	0.885971
CCS	Malignant neoplasm of breast, ER-negative, excluding all cancers (controls excluding all cancers) || id:finngen_R12_C3_BREAST_ERNEG_EXALLC	Wald ratio	1	0.238469	0.133925	0.0749753	-0.0240241	0.500961	1.2693	0.976262	1.65031	0.885971
CCS	Viral meningitis || id:finngen_R12_AB1_VIRAL_MENINGITIS	Wald ratio	1	0.60171	0.339147	0.0760321	-0.0630177	1.26644	1.82524	0.938927	3.54819	0.885971
CCS	Other bursitis of hip || id:finngen_R12_M13_BURSITISHIPOTH	Wald ratio	1	-0.843003	0.475358	0.0761615	-1.7747	0.0886992	0.430416	0.169534	1.09275	0.885971
CCS	Respiratory tuberculosis, not confirmed || id:finngen_R12_AB1_RESP_TUBERCU_NONCONF	Wald ratio	1	-0.553204	0.312586	0.0767662	-1.16587	0.0594647	0.575104	0.31165	1.06127	0.885971
CCS	Mandibular retrognathia || id:finngen_R12_K11_MN_RETRGN	Wald ratio	1	-0.434116	0.245625	0.0771626	-0.915541	0.0473094	0.647837	0.4003	1.04845	0.885971
CCS	Chronic inflammatory disorders of orbit || id:finngen_R12_H7_ORBITINFLAMCHRON	Wald ratio	1	2.31803	1.31693	0.0783784	-0.263158	4.89921	10.1556	0.76862	134.184	0.885971
CCS	Primary open-angle glaucoma, strict || id:finngen_R12_H7_GLAUCOMA_POAG	Wald ratio	1	0.221189	0.125668	0.0783906	-0.0251209	0.467499	1.24756	0.975192	1.596	0.885971
CCS	Puerperal sepsis || id:finngen_R12_O15_PUERP_SEPSIS	Wald ratio	1	0.309914	0.176097	0.0784241	-0.0352364	0.655065	1.36331	0.965377	1.92527	0.885971
CCS	Fibrosis of liver || id:finngen_R12_FIBROLIV	Wald ratio	1	-1.51265	0.85996	0.078581	-3.19817	0.172869	0.220325	0.0408367	1.18871	0.885971
CCS	Coxarthrosis, primary, with hip surgery || id:finngen_R12_M13_ARTHTROSIS_COX_PRIM_HIPSURG	Wald ratio	1	-0.161955	0.0922122	0.0790324	-0.342691	0.018781	0.85048	0.709858	1.01896	0.885971
CCS	COPD-related respiratory insufficiency || id:finngen_R12_COPD_INSUFFICIENCY	Wald ratio	1	-0.333134	0.189719	0.0790999	-0.704982	0.0387154	0.716675	0.494117	1.03947	0.885971
CCS	Other and unspecified nonscarring hair loss || id:finngen_R12_L12_HAIRLOSS_NONSCARNAS	Wald ratio	1	1.44126	0.824394	0.080419	-0.174557	3.05707	4.226	0.839829	21.2651	0.885971
CCS	Haematosalpinx/Haematoma of broad ligament || id:finngen_R12_N14_MAEMABROAD	Wald ratio	1	2.75304	1.57741	0.0809339	-0.338681	5.84476	15.6903	0.71271	345.421	0.885971
CCS	Other viral infections characterized by skin and mucous membrane lesions, not elsewhere classified || id:finngen_R12_AB1_VIRAL_SKIN_NOS	Wald ratio	1	-0.579958	0.332368	0.0809976	-1.2314	0.0714834	0.559922	0.291884	1.0741	0.885971
CCS	Benign neoplasm: Connective and other soft tissue of upper limb, including shoulder || id:finngen_R12_CD2_BENIGN_CONNSOFT_UPPERLIMB	Wald ratio	1	0.541449	0.311087	0.0817697	-0.0682807	1.15118	1.7185	0.933998	3.16192	0.885971
CCS	Disorders of pituitary gland, other and/or unspecified || id:finngen_R12_E4_PITUDISNAS	Wald ratio	1	1.52555	0.877451	0.0821019	-0.194251	3.24536	4.59768	0.823451	25.6709	0.885971
CCS	First line medication for Crohn's disease || id:finngen_R12_RX_CROHN_1STLINE	Wald ratio	1	0.0769534	0.0444251	0.083237	-0.0101198	0.164027	1.07999	0.989931	1.17825	0.885971
CCS	Acquired coagulation factor deficiency || id:finngen_R12_D3_ACQCOAFACDEF	Wald ratio	1	-2.90073	1.67535	0.0833778	-6.18441	0.38296	0.0549833	0.00206132	1.46662	0.885971
CCS	Hereditary nephropathy, not elsewhere classified || id:finngen_R12_N14_NEPHROPATHYHER	Wald ratio	1	2.24027	1.29409	0.0834245	-0.29615	4.7767	9.39591	0.743676	118.712	0.885971
CCS	Bullous disorders || id:finngen_R12_L12_BULLOUS	Wald ratio	1	-0.479816	0.277441	0.0837316	-1.0236	0.0639687	0.618897	0.359299	1.06606	0.885971
CCS	Chloasma || id:finngen_R12_L12_CHLOASMA	Wald ratio	1	1.82144	1.05443	0.0840926	-0.245241	3.88812	6.18076	0.782516	48.8192	0.885971
CCS	Nontoxic single thyroid nodule || id:finngen_R12_E4_GOITRENOD	Wald ratio	1	-0.415907	0.240977	0.0843617	-0.888222	0.0564078	0.659742	0.411387	1.05803	0.885971
CCS	Temporal arteritis || id:finngen_R12_M13_TEMPARTERIT	Wald ratio	1	-0.624309	0.362081	0.0846678	-1.33399	0.0853709	0.535632	0.263425	1.08912	0.885971
CCS	Disorders of synovium and tendon in diseases classified elsewhere || id:finngen_R12_M13_SYNOTENDINOTH	Wald ratio	1	0.791561	0.459462	0.0849246	-0.108984	1.69211	2.20684	0.896745	5.4309	0.885971
CCS	Degenerative macular diseases, drug-induced || id:finngen_R12_MACULA_NAS_ADVERSE	Wald ratio	1	1.94625	1.12977	0.0849434	-0.268098	4.1606	7.00239	0.764833	64.11	0.885971
CCS	Chronic lower respiratory diseases || id:finngen_R12_J10_LOWCHRON	Wald ratio	1	0.080547	0.0467626	0.0849849	-0.0111077	0.172202	1.08388	0.988954	1.18792	0.885971
CCS	Acute poliomyelitis || id:finngen_R12_AB1_POLIOMYELITIS	Wald ratio	1	1.0018	0.583221	0.0858498	-0.14131	2.14492	2.72319	0.868221	8.54133	0.885971
CCS	Frontotemporal dementia || id:finngen_R12_FTD	Wald ratio	1	1.62698	0.949178	0.0865122	-0.233412	3.48736	5.08846	0.791827	32.6997	0.885971
CCS	Macular pucker || id:finngen_R12_MACULAR_PUCKER	Wald ratio	1	0.30146	0.176054	0.0868387	-0.0436059	0.646525	1.35183	0.957331	1.9089	0.885971
CCS	Disturbance of activity and attention || id:finngen_R12_F5_ADHD	Wald ratio	1	-0.330798	0.193499	0.0873465	-0.710056	0.048459	0.71835	0.491617	1.04965	0.885971
CCS	Disorders of lipoprotein metabolism and other lipidaemias || id:finngen_R12_E4_LIPOPROT	Wald ratio	1	0.099015	0.0580692	0.088172	-0.0148007	0.212831	1.10408	0.985308	1.23718	0.885971
CCS	Telogen effluvium || id:finngen_R12_L12_TELOGEFFLU	Wald ratio	1	2.62356	1.53949	0.0883475	-0.393832	5.64096	13.7848	0.674468	281.733	0.885971
CCS	Necrobiosis lipoidica, not elsewhere classified || id:finngen_R12_L12_NECROLIPOIDIC	Wald ratio	1	1.49086	0.875086	0.0884427	-0.22431	3.20603	4.4409	0.799067	24.6808	0.885971
CCS	Alcoholic gastritis || id:finngen_R12_K11_ALCGASTR	Wald ratio	1	0.926755	0.544051	0.088487	-0.139585	1.9931	2.5263	0.869719	7.33821	0.885971
CCS	Infective bursitis || id:finngen_R12_M13_INFBURSA	Wald ratio	1	0.665687	0.390979	0.0886398	-0.100631	1.43201	1.94583	0.904266	4.18709	0.885971
CCS	Benign neoplasm: Rectum || id:finngen_R12_CD2_BENIGN_RECTUM	Wald ratio	1	0.263642	0.154846	0.0886419	-0.0398566	0.56714	1.30166	0.960927	1.76322	0.885971
CCS	Benign neoplasm: Parathyroid gland || id:finngen_R12_CD2_BENIGN_PARATHYROID	Wald ratio	1	1.13897	0.669269	0.0887918	-0.172801	2.45073	3.12354	0.841305	11.5968	0.885971
CCS	Calcaneal spur || id:finngen_R12_M13_CALCANSPUR	Wald ratio	1	1.02415	0.604094	0.0900101	-0.159877	2.20817	2.78472	0.852249	9.09905	0.885971
CCS	Polyp of the female genital tract || id:finngen_R12_N14_POLYPFEMGEN	Wald ratio	1	0.1691	0.0998612	0.0903889	-0.026628	0.364828	1.18424	0.973723	1.44027	0.885971
CCS	Other congenital malformations of male genital organs || id:finngen_R12_Q17_OTHER_CONGEN_MALFO_MALE_GENITAL_ORGANS	Wald ratio	1	1.40603	0.830363	0.0904039	-0.221482	3.03354	4.07973	0.80133	20.7707	0.885971
CCS	Other disorders of white blood cells || id:finngen_R12_D3_OTHERWHITECELL	Wald ratio	1	-0.4824	0.284941	0.0904588	-1.04088	0.0760842	0.6173	0.353143	1.07905	0.885971
CCS	Episodal and paroxysmal disorders || id:finngen_R12_G6_EPIPAROX	Wald ratio	1	0.0702034	0.0414905	0.090639	-0.0111179	0.151525	1.07273	0.988944	1.16361	0.885971
CCS	Osteomyelitis of vertebra || id:finngen_R12_M13_OSTEOMYELVERTEB	Wald ratio	1	2.02261	1.1961	0.0908365	-0.321749	4.36697	7.55801	0.72488	78.8042	0.885971
CCS	Benign neoplasm: Penis || id:finngen_R12_CD2_BENIGN_PENIS	Wald ratio	1	2.56487	1.51709	0.0909034	-0.408627	5.53837	12.999	0.664562	254.263	0.885971
CCS	Ulcerative enterocolitis || id:finngen_R12_ULCERENTER	Wald ratio	1	0.612725	0.362639	0.0910994	-0.0980479	1.3235	1.84545	0.906605	3.75654	0.885971
CCS	Carcinoma in situ of breast, intraductal (controls excluding all cancers) || id:finngen_R12_CD2_INSITU_BREAST_INTRADUCTAL_EXALLC	Wald ratio	1	0.393463	0.23299	0.0912665	-0.0631976	0.850124	1.4821	0.938758	2.33994	0.885971
CCS	Cervical disc disorders || id:finngen_R12_M13_CERVICDISC	Wald ratio	1	0.163768	0.0971981	0.0920092	-0.0267398	0.354277	1.17794	0.973615	1.42515	0.885971
CCS	Benign neoplasm: Conjunctiva || id:finngen_R12_CD2_BENIGN_CONJUNCTIVA	Wald ratio	1	-0.632345	0.375345	0.0920457	-1.36802	0.103331	0.531344	0.25461	1.10886	0.885971
CCS	Transient synovitis || id:finngen_R12_M13_TRANSSYNOVITIS	Wald ratio	1	1.19106	0.70761	0.0923332	-0.195855	2.57798	3.29057	0.822132	13.1705	0.885971
CCS	Coxarthrosis || id:finngen_R12_M13_ARTHTROSIS_COX	Wald ratio	1	-0.134069	0.0796727	0.0924241	-0.290227	0.0220895	0.87453	0.748093	1.02234	0.885971
CCS	Chronic hepatitis, not elsewhere classified || id:finngen_R12_K11_CHRONHEP	Wald ratio	1	-0.607734	0.362236	0.0934001	-1.31772	0.102249	0.544584	0.267746	1.10766	0.891843
CCS	Cyst of iris, ciliary body and anterior chamber || id:finngen_R12_H7_CYSTIRIS	Wald ratio	1	2.78975	1.67017	0.0948516	-0.483777	6.06328	16.277	0.616451	429.784	0.895755
CCS	Migraine without aura and triptan purchases || id:finngen_R12_G6_MIGRAINE_NO_AURA_TRIPTAN	Wald ratio	1	-0.252546	0.151199	0.0948616	-0.548896	0.0438035	0.77682	0.577587	1.04478	0.895755
CCS	Campylobacter enteritis || id:finngen_R12_CAMPYLOENTERITIS	Wald ratio	1	-0.682034	0.408987	0.0953916	-1.48365	0.11958	0.505588	0.226809	1.12702	0.895755
CCS	Other nonscarring hair loss || id:finngen_R12_L12_HAIRLOSSNONSCAR	Wald ratio	1	1.17605	0.705554	0.0955458	-0.206839	2.55893	3.24154	0.813151	12.922	0.895755
CCS	Other articular cartilage disorders || id:finngen_R12_M13_CARTILAGE	Wald ratio	1	0.695103	0.4174	0.0958496	-0.123001	1.51321	2.00391	0.884263	4.54127	0.895755
CCS	Mental and behavioural disorders due to hallucinogens || id:finngen_R12_F5_HALLUCIN	Wald ratio	1	-1.6049	0.964156	0.0959999	-3.49464	0.284847	0.20091	0.0303596	1.32956	0.895755
CCS	Inguinal hernia, unilateral || id:finngen_R12_HERING_UNILATERAL	Wald ratio	1	0.680043	0.409902	0.0971079	-0.123364	1.48345	1.97396	0.883942	4.40813	0.896758
CCS	Malignant neoplasm of adrenal gland, excluding all cancers (controls excluding all cancers) || id:finngen_R12_C3_ADRENAL_GLAND_EXALLC	Wald ratio	1	-1.34585	0.811565	0.0972482	-2.93652	0.244814	0.260318	0.05305	1.27738	0.896758
CCS	Hydrocele || id:finngen_R12_N14_HYDROCELE	Wald ratio	1	-0.298596	0.180376	0.0978413	-0.652132	0.0549406	0.741859	0.520934	1.05648	0.896758
CCS	Anogenital herpesviral [herpes simplex] infection || id:finngen_R12_AB1_ANOGENITAL_HERPES_SIMPLEX	Wald ratio	1	-0.417731	0.252653	0.0982531	-0.91293	0.0774677	0.658539	0.401346	1.08055	0.896758
CCS	Synovial hypertrophy, not elsewhere classified || id:finngen_R12_M13_SYNOHYPERTROPH	Wald ratio	1	-1.08636	0.657378	0.09842	-2.37482	0.202103	0.337443	0.0930315	1.22397	0.896758
CCS	Enterocolitis due to Clostridium difficile || id:finngen_R12_C_DIFFICILE_ENTEROCOLITIS	Wald ratio	1	-0.321325	0.194845	0.0991208	-0.703222	0.0605714	0.725187	0.494988	1.06244	0.896758
CCS	Sleep apnoea, including avohilmo || id:finngen_R12_G6_SLEEPAPNO_INCLAVO	Wald ratio	1	0.0899894	0.0546386	0.0995592	-0.0171022	0.197081	1.09416	0.983043	1.21784	0.896758
CCS	Other congenital malformations, not elsewhere classified || id:finngen_R12_Q17_OTHER_CONGEN_MALFO_NOT_ELSEW_CLASSIFIED	Wald ratio	1	1.21676	0.739825	0.100041	-0.233302	2.66681	3.37621	0.791915	14.394	0.896758
CCS	Other deformities of toe(s) || id:finngen_R12_M13_TOEDEFORMOTH	Wald ratio	1	-0.576357	0.350598	0.100191	-1.26353	0.110814	0.561942	0.282655	1.11719	0.896758
CCS	Benign neoplasm: Appendix || id:finngen_R12_CD2_BENIGN_APPENDIX	Wald ratio	1	1.1056	0.673389	0.100623	-0.214246	2.42544	3.02103	0.80715	11.3072	0.896758
CCS	Duodenal ulcer - Unspecified as acute or chronic, without haemorrhage or perforation, drug-induced || id:finngen_R12_DUODENAL_ULCER_UNSPE_ACUTE_CHRONIC_WO_HAEMORRHAGE_PERFORATION	Wald ratio	1	-1.79918	1.09645	0.100817	-3.94823	0.349873	0.165435	0.0192888	1.41889	0.896758
CCS	Selective deficiency of immunoglobulin G [IgG] subclasses || id:finngen_R12_D3_DEF_IGG	Wald ratio	1	1.34317	0.81895	0.100981	-0.261969	2.94832	3.83119	0.769535	19.0738	0.896758
CCS	Other or unspecified ileus, impaction or obstruction || id:finngen_R12_K11_OTHILEUS	Wald ratio	1	-0.235222	0.143445	0.101045	-0.516374	0.0459298	0.790395	0.59668	1.047	0.896758
CCS	Benign neoplasm: Lymph nodes || id:finngen_R12_CD2_BENIGN_LYMPHNODES	Wald ratio	1	2.12455	1.29663	0.101314	-0.416844	4.66595	8.36916	0.659124	106.267	0.896758
CCS	Erosion of teeth || id:finngen_R12_K11_EROSION	Wald ratio	1	-0.863582	0.527475	0.101589	-1.89743	0.170269	0.421649	0.149953	1.18562	0.896758
CCS	Striae atrophicae || id:finngen_R12_L12_STRIAEATROPHICAE	Wald ratio	1	1.0579	0.649057	0.103124	-0.214257	2.33005	2.8803	0.807141	10.2784	0.902963
CCS	Autoimmune diseases || id:finngen_R12_AUTOIMMUNE	Wald ratio	1	0.0682637	0.0418855	0.10315	-0.0138318	0.150359	1.07065	0.986263	1.16225	0.902963
CCS	Giant cell arteritis || id:finngen_R12_M13_GIANTCELL	Wald ratio	1	-0.554034	0.340384	0.103594	-1.22119	0.113118	0.574627	0.29488	1.11976	0.902963
CCS	Disorders of myoneural junction and muscle in diseases classified elsewhere || id:finngen_R12_G6_MYOMUSCINOTH	Wald ratio	1	1.27386	0.783012	0.103763	-0.26084	2.80857	3.57464	0.770404	16.5862	0.902963
CCS	Migraine without aura || id:finngen_R12_G6_MIGRAINE_NO_AURA	Wald ratio	1	-0.2135	0.131397	0.104196	-0.471038	0.0440386	0.807753	0.624354	1.04502	0.903522
CCS	Alcohol-induced chronic pancreatitis || id:finngen_R12_ALCOPANCCHRON	Wald ratio	1	-0.418964	0.258326	0.104838	-0.925283	0.0873557	0.657728	0.396419	1.09128	0.905886
CCS	Polyarteritis nodosa and related conditions || id:finngen_R12_M13_POLYARTERETAL	Wald ratio	1	0.917878	0.566561	0.105214	-0.192582	2.02834	2.50397	0.824826	7.60145	0.905947
CCS	Xerosis cutis || id:finngen_R12_L12_XEROSCUT	Wald ratio	1	-0.914085	0.567028	0.106948	-2.02546	0.197291	0.400883	0.131933	1.2181	0.915922
CCS	Disorders of vitreous body || id:finngen_R12_H7_VITRBODYGLOBE	Wald ratio	1	0.143279	0.0889222	0.107119	-0.031009	0.317566	1.15405	0.969467	1.37378	0.915922
CCS	Adenocarcinomas of cervix, excluding all cancers (controls excluding all cancers) || id:finngen_R12_C3_CERVIX_ADENO_EXALLC	Wald ratio	1	1.7005	1.05842	0.108133	-0.374003	3.77499	5.47666	0.687975	43.5972	0.920687
CCS	Emotionally unstable personality disorder || id:finngen_R12_F5_EMOPER	Wald ratio	1	0.283274	0.176576	0.108657	-0.0628158	0.629364	1.32747	0.939116	1.87642	0.920687
CCS	Agoraphobia || id:finngen_R12_F5_AGORAPHOBIA	Wald ratio	1	-0.564919	0.353179	0.109704	-1.25715	0.127313	0.568406	0.284463	1.13577	0.920687
CCS	Other specified/unspecified hearing loss || id:finngen_R12_H8_HL_NAS	Wald ratio	1	0.361704	0.226386	0.110104	-0.0820135	0.805421	1.43577	0.92126	2.23764	0.920687
CCS	Benign neoplasm: Liver || id:finngen_R12_CD2_BENIGN_LIVER	Wald ratio	1	0.726783	0.455008	0.110199	-0.165032	1.6186	2.06842	0.847866	5.04602	0.920687
CCS	Spinal instabilities || id:finngen_R12_M13_SPININSTAB	Wald ratio	1	0.612317	0.383645	0.110477	-0.139626	1.36426	1.8447	0.869684	3.91283	0.920687
CCS	Craniosynostosis EXCLUDE syndromes || id:finngen_R12_Q17_CRANIOSYNOSTOSIS	Wald ratio	1	-2.3905	1.49836	0.11062	-5.32727	0.546282	0.0915843	0.0048573	1.72682	0.920687
CCS	Other renal tubulo-interstitial diseases || id:finngen_R12_N14_RENALTUBULOOTH	Wald ratio	1	-0.679786	0.426757	0.11118	-1.51623	0.156657	0.506725	0.219538	1.16959	0.920687
CCS	Other and unspecified trigeminal disorders || id:finngen_R12_G6_TRIOTHUNS	Wald ratio	1	0.849135	0.533866	0.111713	-0.197243	1.89551	2.33762	0.820991	6.65597	0.920687
CCS	Stenosis and insufficiency of lacrimal passages || id:finngen_R12_H7_STENOLACRI	Wald ratio	1	-0.334746	0.210619	0.111982	-0.747559	0.0780668	0.71552	0.473521	1.08119	0.920687
CCS	Acquired haemolytic anaemia || id:finngen_R12_D3_ACQHAEMOLYTICANAEMIA	Wald ratio	1	-0.706512	0.444998	0.11236	-1.57871	0.165685	0.493362	0.206241	1.1802	0.920687
CCS	Malignant neoplasm of spinal cord, cranial nerves and other parts of central nervous system, excluding all cancers (controls excluding all cancers) || id:finngen_R12_C3_SPINAL_CORD_CRANIAL_AND_OTHER_CNS_EXALLC	Wald ratio	1	1.19487	0.75369	0.112884	-0.28236	2.6721	3.30313	0.754002	14.4704	0.920687
CCS	Complications of labour and delivery || id:finngen_R12_O15_COMPLIC_LAB_DELIV	Wald ratio	1	0.0900124	0.0569615	0.114054	-0.0216322	0.201657	1.09419	0.9786	1.22343	0.920687
CCS	Cleft lip and cleft lip and palate || id:finngen_R12_Q17_CLEFT_LIP_OR_LIP_AND_PALATE	Wald ratio	1	1.21225	0.767447	0.1142	-0.291941	2.71645	3.36105	0.746813	15.1265	0.920687
CCS	Haemangioma and lymphangioma, any site || id:finngen_R12_CD2_BENIGN_HEAMANGIOMA_LYMPHANGIOMA	Wald ratio	1	0.339235	0.214874	0.11439	-0.081917	0.760387	1.40387	0.921348	2.1391	0.920687
CCS	Juvenile osteochondrosis || id:finngen_R12_M13_JUVOSTEOCHONRHIP	Wald ratio	1	-0.550373	0.349305	0.115113	-1.23501	0.134265	0.576735	0.290832	1.1437	0.920687
CCS	Other arthritis (FG) || id:finngen_R12_RHEU_ARTHRITIS_OTH	Wald ratio	1	-0.165428	0.105413	0.11657	-0.372037	0.0411814	0.847531	0.689329	1.04204	0.920687
CCS	Ganglion || id:finngen_R12_M13_GANGLION	Wald ratio	1	-0.199667	0.127336	0.116874	-0.449245	0.0499119	0.819004	0.63811	1.05118	0.920687
CCS	Cholesteatoma of middle ear || id:finngen_R12_H8_CHOLEASTOMA	Wald ratio	1	0.453099	0.289175	0.117146	-0.113684	1.01988	1.57318	0.89254	2.77287	0.920687
CCS	Benign neoplasm: Pelvic bones, sacrum and coccyx || id:finngen_R12_CD2_BENIGN_PELVIC_BONES_SACRUM_COCCYX	Wald ratio	1	-1.69248	1.08095	0.117414	-3.81115	0.426196	0.184063	0.0221228	1.53142	0.920687
CCS	Androgenic alopecia || id:finngen_R12_L12_ALOPECANDRO	Wald ratio	1	1.17676	0.752179	0.117709	-0.297515	2.65103	3.24383	0.742661	14.1686	0.920687
CCS	Other specified and unspecified personality disorders || id:finngen_R12_F5_OTHPER	Wald ratio	1	0.326837	0.209206	0.118223	-0.0832065	0.736881	1.38658	0.920161	2.08941	0.920687
CCS	Other eating disorders || id:finngen_R12_F5_EATOTH	Wald ratio	1	0.42896	0.27501	0.118807	-0.110059	0.967979	1.53566	0.895781	2.63262	0.920687
CCS	Chorioretinal inflammation || id:finngen_R12_H7_CHORIORETINFLAM	Wald ratio	1	0.617134	0.39581	0.118957	-0.158654	1.39292	1.85361	0.853292	4.02659	0.920687
CCS	Poor fetal growth || id:finngen_R12_O15_POOR_FETGRO	Wald ratio	1	0.273927	0.176088	0.119797	-0.0712058	0.619061	1.31512	0.93127	1.85718	0.920687
CCS	Sleep apnoea || id:finngen_R12_G6_SLEEPAPNO	Wald ratio	1	0.0887613	0.0570594	0.119805	-0.0230752	0.200598	1.09282	0.977189	1.22213	0.920687
CCS	Otorrhoea || id:finngen_R12_H8_OTORRHOEA	Wald ratio	1	1.98401	1.27685	0.120226	-0.518625	4.48664	7.27181	0.595338	88.8221	0.920687
CCS	Generalized pustular psoriasis || id:finngen_R12_L12_PSORI_PUSTGEN	Wald ratio	1	1.7705	1.14059	0.120598	-0.465057	4.00607	5.87381	0.628099	54.9303	0.920687
CCS	Internuclear ophthalmoplegia || id:finngen_R12_H7_INTERNUCOPHTHALMOPLEGIA	Wald ratio	1	-1.76686	1.1396	0.121041	-4.00048	0.466759	0.170868	0.0183068	1.59482	0.920687
CCS	Other infective otitis externa || id:finngen_R12_H8_EXT_INFNAS	Wald ratio	1	0.414365	0.26738	0.121208	-0.1097	0.93843	1.51341	0.896103	2.55597	0.920687
CCS	Chronic iridocyclitis || id:finngen_R12_H7_IRIDOCHRONIC	Wald ratio	1	-0.452317	0.292108	0.121512	-1.02485	0.120214	0.636152	0.358851	1.12774	0.920687
CCS	Other diseases of appendix || id:finngen_R12_K11_OTHAPPEND	Wald ratio	1	-0.96435	0.623813	0.12213	-2.18702	0.258324	0.381231	0.11225	1.29476	0.920687
CCS	Monoplegia || id:finngen_R12_G6_MONOPLE	Wald ratio	1	-0.856512	0.554515	0.12244	-1.94336	0.230338	0.424641	0.143222	1.25903	0.920687
CCS	Asthma, unspecified (mode) || id:finngen_R12_ASTHMA_NAS	Wald ratio	1	0.118525	0.076825	0.122881	-0.0320518	0.269102	1.12584	0.968456	1.30879	0.920687
CCS	Deformity of finger(s) || id:finngen_R12_M13_FINGERDEFORM	Wald ratio	1	1.3305	0.862564	0.122952	-0.360122	3.02113	3.78295	0.697591	20.5145	0.920687
CCS	Peptic ulcer || id:finngen_R12_K11_PULC	Wald ratio	1	-1.03459	0.671306	0.123278	-2.35035	0.281171	0.355372	0.0953359	1.32468	0.920687
CCS	Left ventricular outflow tract obstruction (LVOTO), broad definition || id:finngen_R12_Q17_LVOTO_BROAD	Wald ratio	1	0.313333	0.203529	0.123681	-0.085583	0.71225	1.36798	0.917977	2.03857	0.920687
CCS	Other retinal artery occlusion || id:finngen_R12_H7_OTHRETARTOCC	Wald ratio	1	-0.696266	0.453332	0.124566	-1.5848	0.192264	0.498443	0.20499	1.21199	0.920687
CCS	Other specified and unspecified disorders of iris and ciliary body || id:finngen_R12_H7_IRISCILIARYNAS	Wald ratio	1	-1.65254	1.0782	0.125353	-3.7658	0.460727	0.191563	0.023149	1.58523	0.920687
CCS	Atypical facial pain || id:finngen_R12_G6_ATYFAC	Wald ratio	1	0.445823	0.290993	0.125504	-0.124523	1.01617	1.56178	0.882918	2.76259	0.920687
CCS	Other disorders of kidney and ureter || id:finngen_R12_N14_KIDUROTH	Wald ratio	1	0.279781	0.182654	0.125584	-0.0782217	0.637783	1.32284	0.924759	1.89228	0.920687
CCS	Diseases of oral cavity, salivary glands and jaws || id:finngen_R12_K11_ORAL	Wald ratio	1	0.0571255	0.037309	0.125734	-0.0160002	0.130251	1.05879	0.984127	1.13911	0.920687
CCS	Hypospadias || id:finngen_R12_Q17_HYPOSPADIAS	Wald ratio	1	-1.67693	1.09567	0.12589	-3.82444	0.470576	0.186947	0.0218307	1.60092	0.920687
CCS	Postprocedural disorders of digestive system, not elsewhere classified || id:finngen_R12_K11_POSTOPDIS	Wald ratio	1	-0.57724	0.377243	0.125978	-1.31664	0.162156	0.561446	0.268035	1.17604	0.920687
CCS	Pityriasis rubra pilaris || id:finngen_R12_L12_PITYRIASISRUBRA	Wald ratio	1	-2.15406	1.40815	0.12609	-4.91404	0.60592	0.116012	0.00734279	1.83294	0.920687
CCS	Cerebral cysts || id:finngen_R12_G6_CERCYST	Wald ratio	1	0.41422	0.271869	0.127608	-0.118643	0.947084	1.51319	0.888124	2.57818	0.920687
CCS	Other specified and unspecified disorders of eye and adnexa || id:finngen_R12_H7_EYEADNEXOTH	Wald ratio	1	0.512371	0.336331	0.127655	-0.146837	1.17158	1.66924	0.863435	3.22709	0.920687
CCS	Acute myeloid leukaemia and myelodysplastic syndromes || id:finngen_R12_C3_AML_MDS	Wald ratio	1	-0.778299	0.513744	0.129784	-1.78524	0.22864	0.459186	0.167757	1.25689	0.920687
CCS	All dysplastic lesions of the cervix uteri || id:finngen_R12_N14_CERVICAL_DYSPLASIA_ALL	Wald ratio	1	-0.182347	0.120393	0.129875	-0.418319	0.0536237	0.833312	0.658152	1.05509	0.920687
CCS	Other sexually transmitted chlamydial diseases || id:finngen_R12_AB1_CHLAMYDIA_OTHER	Wald ratio	1	-0.365366	0.241323	0.130022	-0.838359	0.107626	0.693943	0.43242	1.11363	0.920687
CCS	Universal erythroderma, KELA reimbursement || id:finngen_R12_L12_ERYTHRO_KELA	Wald ratio	1	0.8438	0.557496	0.130139	-0.248892	1.93649	2.32519	0.779664	6.93439	0.920687
CCS	Idiopathic progressive neuropathy || id:finngen_R12_G6_IPNEUROP	Wald ratio	1	-2.64779	1.7503	0.13034	-6.07838	0.7828	0.0708076	0.00229189	2.18759	0.920687
CCS	Renal failure || id:finngen_R12_N14_RENFAIL	Wald ratio	1	-0.140539	0.0930805	0.131077	-0.322977	0.0418984	0.868889	0.72399	1.04279	0.920687
CCS	Diseases of arteries, arterioles and capillaries (FINNGEN) || id:finngen_R12_FG_DOAAC	Wald ratio	1	0.145124	0.0961592	0.131247	-0.0433482	0.333596	1.15618	0.957578	1.39598	0.920687
CCS	Other autoimmune haemolytic anaemias || id:finngen_R12_D3_AIHA_OTHER	Wald ratio	1	-0.968187	0.642266	0.131694	-2.22703	0.290654	0.379771	0.107848	1.3373	0.920687
CCS	Cardiomyopathy || id:finngen_R12_I9_CARDMYO	Wald ratio	1	-0.222334	0.147587	0.131949	-0.511605	0.0669365	0.800648	0.599533	1.06923	0.920687
CCS	Mental and behavioural disorders of puerperium, not classified elsewhere (more control exclusions) || id:finngen_R12_KRA_PSY_PUERPER_EXMORE	Wald ratio	1	1.01322	0.675118	0.133407	-0.310012	2.33645	2.75445	0.733438	10.3444	0.920687
CCS	Phlebitis and thrombophlebitis of lower extremities, unspecified, drug-induced || id:finngen_R12_PHLEBI_THROMBOP_LOWER_EXTREMITI_UNSPE	Wald ratio	1	1.08259	0.721942	0.13373	-0.332415	2.4976	2.95232	0.71719	12.1532	0.920687
CCS	Sleep disorders (combined) || id:finngen_R12_SLEEP	Wald ratio	1	0.0802333	0.053658	0.134843	-0.0249363	0.185403	1.08354	0.975372	1.2037	0.920687
CCS	Benign neoplasm: Oesophagus || id:finngen_R12_CD2_BENIGN_OESOPHAGUS	Wald ratio	1	-0.945358	0.63267	0.135114	-2.18539	0.294676	0.38854	0.112434	1.34269	0.920687
CCS	Fracture of lumbar spine and pelvis || id:finngen_R12_ST19_FRACT_LUMBAR_SPINE_PELVIS	Wald ratio	1	0.200664	0.134576	0.135938	-0.0631042	0.464432	1.22221	0.938846	1.59111	0.920687
CCS	Testicular hypofunction || id:finngen_R12_E4_TESTICHYPO	Wald ratio	1	0.565791	0.380005	0.136513	-0.179019	1.3106	1.76084	0.83609	3.7084	0.920687
CCS	Other cranial nerve disorders in other disorders || id:finngen_R12_G6_CRAINOTH	Wald ratio	1	1.93768	1.30263	0.13688	-0.615481	4.49085	6.94265	0.540381	89.197	0.920687
CCS	Other diseases of pleura || id:finngen_R12_J10_PLEURA	Wald ratio	1	-0.135575	0.0912025	0.13714	-0.314332	0.0431821	0.873214	0.730277	1.04413	0.920687
CCS	HSIL lesion of the cervix uteri || id:finngen_R12_N14_CERVICAL_HSIL	Wald ratio	1	-0.215452	0.145205	0.137868	-0.500054	0.0691502	0.806177	0.606498	1.0716	0.920687
CCS	Localized skin eruption due to drugs and medicaments || id:finngen_R12_LOCALIZED_SKIN_ERUPT_DRUGS_MEDICAM	Wald ratio	1	0.9516	0.64216	0.138374	-0.307033	2.21023	2.58985	0.735626	9.11785	0.920687
CCS	Undescended testicle || id:finngen_R12_Q17_UNDES_TESTICLE	Wald ratio	1	-0.977798	0.660388	0.138702	-2.27216	0.316562	0.376138	0.103089	1.3724	0.920687
CCS	Unspecified acute lower respiratory infection || id:finngen_R12_J10_ACUTELOWERNAS	Wald ratio	1	0.233784	0.157924	0.138777	-0.0757467	0.543315	1.26337	0.927051	1.72171	0.920687
CCS	Nonpyogenic thrombosis of intracranial venous system || id:finngen_R12_I9_THROMBICV	Wald ratio	1	1.05128	0.710154	0.138778	-0.340619	2.44318	2.86132	0.71133	11.5096	0.920687
CCS	Patellar tendinitis || id:finngen_R12_M13_PATELLARTEND	Wald ratio	1	-0.721059	0.487235	0.1389	-1.67604	0.233922	0.486237	0.187113	1.26355	0.920687
CCS	Other disorders of pigmentation || id:finngen_R12_L12_OTHPIGMENTATION	Wald ratio	1	0.476943	0.322307	0.138932	-0.154779	1.10866	1.61114	0.856605	3.03031	0.920687
CCS	Acute epiglottitis || id:finngen_R12_J10_EPIGLOTTITIS	Wald ratio	1	-0.791795	0.535732	0.139416	-1.84183	0.25824	0.453031	0.158527	1.29465	0.920687
CCS	Use of antiglaucoma preparations and miotics || id:finngen_R12_H7_GLAUCOMAMEDICATION	Wald ratio	1	0.338317	0.229071	0.139699	-0.110661	0.787296	1.40259	0.895242	2.19745	0.920687
CCS	Conduction disorders || id:finngen_R12_I9_CONDUCTIO	Wald ratio	1	-0.164665	0.111544	0.139881	-0.383291	0.0539609	0.848178	0.681615	1.05544	0.920687
CCS	All pneumoniae || id:finngen_R12_J10_PNEUMONIA	Wald ratio	1	-0.0741439	0.0502339	0.139951	-0.172602	0.0243144	0.928538	0.841472	1.02461	0.920687
CCS	Idiopathic gout || id:finngen_R12_GOUT_IDIO	Wald ratio	1	-0.330489	0.224288	0.140616	-0.770094	0.109116	0.718572	0.46297	1.11529	0.920687
CCS	severe traumatic brain injury, does not include concussion || id:finngen_R12_TRAUMBRAIN_NONCONCUS	Wald ratio	1	-0.194804	0.132206	0.14062	-0.453927	0.0643201	0.822996	0.635129	1.06643	0.920687
CCS	Pure hypercholesterolaemia || id:finngen_R12_E4_HYPERCHOL	Wald ratio	1	0.0977719	0.0663777	0.140761	-0.0323284	0.227872	1.10271	0.968189	1.25592	0.920687
CCS	Glaucoma, exfoliation || id:finngen_R12_H7_GLAUCOMA_XFG	Wald ratio	1	0.291776	0.198277	0.141139	-0.0968461	0.680399	1.3388	0.907696	1.97466	0.920687
CCS	Other reaction to severe stress, and adjustment disorders || id:finngen_R12_F5_STRESSOTH	Wald ratio	1	0.139612	0.0949576	0.141493	-0.046505	0.325729	1.14983	0.95456	1.38504	0.920687
CCS	Polycystic ovarian syndrome, consortium definition || id:finngen_R12_E4_PCOS_CONCORTIUM	Wald ratio	1	0.0982546	0.066933	0.142116	-0.032934	0.229443	1.10324	0.967602	1.2579	0.920687
CCS	Chronic hepatitis NAS || id:finngen_R12_CHRONHEP_NAS	Wald ratio	1	-0.863184	0.588198	0.142239	-2.01605	0.289684	0.421817	0.13318	1.33601	0.920687
CCS	Glaucoma secondary to eye inflammation || id:finngen_R12_H7_GLAUCSECINFLAM	Wald ratio	1	-1.06143	0.723635	0.142429	-2.47976	0.356892	0.34596	0.0837636	1.42888	0.920687
CCS	Lumbar disc prolapse || id:finngen_R12_M13_LUMBAR_PROLAPSE	Wald ratio	1	-0.104276	0.071124	0.142618	-0.243679	0.0351273	0.900977	0.783739	1.03575	0.920687
CCS	Other and unspecified disorders of vitreous body || id:finngen_R12_H7_VITROTH	Wald ratio	1	0.144896	0.098855	0.142719	-0.0488601	0.338651	1.15592	0.952314	1.40305	0.920687
CCS	Other congenital malformations of respiratory system || id:finngen_R12_Q17_OTHER_CONGEN_MALFO_RESPI_SYSTEM	Wald ratio	1	-2.36965	1.61756	0.142934	-5.54006	0.800771	0.0935138	0.00392628	2.22726	0.920687
CCS	Sequelae of poliomyelitis || id:finngen_R12_AB1_SEQULAE_POLIO	Wald ratio	1	1.13332	0.77405	0.143157	-0.383823	2.65045	3.10594	0.681252	14.1605	0.920687
CCS	Osteoporosis with pathological fracture (FG) || id:finngen_R12_OSTEOPOROSIS_FRACTURE_FG	Wald ratio	1	-0.384803	0.26286	0.14322	-0.900009	0.130403	0.680585	0.406566	1.13929	0.920687
CCS	Tympanosclerosis || id:finngen_R12_H8_TYMPSCLE	Wald ratio	1	2.21986	1.51815	0.143683	-0.75572	5.19544	9.20603	0.469673	180.447	0.920687
CCS	Gestational [pregnancy-induced] hypertension || id:finngen_R12_O15_GESTAT_HYPERT	Wald ratio	1	0.172878	0.11827	0.143816	-0.0589306	0.404687	1.18872	0.942772	1.49883	0.920687
CCS	Nonspecific lymphadenitis || id:finngen_R12_I9_LYMPHADE	Wald ratio	1	-0.371051	0.254575	0.144969	-0.870018	0.127915	0.690009	0.418944	1.13646	0.920687
CCS	Abscess of Bartholin gland || id:finngen_R12_N14_BARTHOABSCESS	Wald ratio	1	0.584166	0.400944	0.145123	-0.201685	1.37002	1.79349	0.817353	3.93542	0.920687
CCS	Other dorsopathies, not elsewhere classified || id:finngen_R12_M13_DORSOPATHYOTH	Wald ratio	1	-0.0641068	0.0440882	0.14593	-0.15052	0.022306	0.937905	0.860261	1.02256	0.920687
CCS	Impingement syndrome of shoulder || id:finngen_R12_M13_IMPINGEMENT	Wald ratio	1	0.17608	0.121141	0.146079	-0.0613551	0.413516	1.19253	0.940489	1.51213	0.920687
CCS	Ototoxic hearing loss || id:finngen_R12_H8_HL_OTOTOX	Wald ratio	1	-2.26687	1.56135	0.14654	-5.32712	0.793381	0.103636	0.00485803	2.21086	0.920687
CCS	Infection due to other mycobacteria || id:finngen_R12_AB1_OTHER_MYCOBAC	Wald ratio	1	-0.792579	0.546206	0.146762	-1.86314	0.277985	0.452676	0.155184	1.32047	0.920687
CCS	Benign neoplasm: Vagina || id:finngen_R12_CD2_BENIGN_VULVA	Wald ratio	1	-0.863877	0.595386	0.146793	-2.03083	0.303078	0.421525	0.131226	1.35402	0.920687
CCS	Disorders of the thyroid gland || id:finngen_R12_E4_THYROID	Wald ratio	1	0.0751376	0.0518398	0.147221	-0.0264684	0.176744	1.07803	0.973879	1.19333	0.920687
CCS	Eosinophilic disease (BM) || id:finngen_R12_ESOSINOPHIL_DISEASE	Wald ratio	1	-0.783978	0.541023	0.147319	-1.84438	0.276427	0.456586	0.158123	1.31841	0.920687
CCS	Crossbite || id:finngen_R12_K11_CROSSBITE	Wald ratio	1	0.34905	0.241097	0.147686	-0.123501	0.8216	1.41772	0.883821	2.27414	0.920687
CCS	Cerebral atherosclerosis || id:finngen_R12_I9_CEREBATHER	Wald ratio	1	0.871655	0.602579	0.148026	-0.3094	2.05271	2.39086	0.733887	7.78898	0.920687
CCS	Microscopic polyangiitis || id:finngen_R12_M13_MICROPOLYANG	Wald ratio	1	1.34552	0.930239	0.148059	-0.477751	3.16879	3.84017	0.620177	23.7786	0.920687
CCS	Other and unspecified parapsoriasis || id:finngen_R12_L12_PARAPSO_RETIFORM	Wald ratio	1	1.47186	1.01881	0.148546	-0.525004	3.46872	4.35732	0.591553	32.0955	0.920687
CCS	Lesion of plantar nerve || id:finngen_R12_G6_PLANTAR	Wald ratio	1	0.382929	0.265504	0.149225	-0.137459	0.903317	1.46657	0.87157	2.46778	0.920687
CCS	Postprocedural musculoskeletal disorders, not elsewhere classified || id:finngen_R12_M13_POSTOPMUSCULOSKE	Wald ratio	1	0.36676	0.254676	0.149838	-0.132405	0.865926	1.44305	0.875986	2.37721	0.920687
CCS	Other haemoglobinopathies || id:finngen_R12_D3_OTHHAEMOGLOPAT	Wald ratio	1	-2.39211	1.6636	0.150458	-5.65277	0.86854	0.0914363	0.0035078	2.38343	0.920687
CCS	Disorders of lacrimal system || id:finngen_R12_H7_LACRIMALSYSTEM	Wald ratio	1	-0.133951	0.0935774	0.152301	-0.317363	0.0494603	0.874633	0.728066	1.0507	0.920687
CCS	Dermatophytosis || id:finngen_R12_AB1_DERMATOPHYTOSIS	Wald ratio	1	-0.254986	0.178201	0.152461	-0.604259	0.0942875	0.774927	0.546479	1.09888	0.920687
CCS	Disorders of skin appendages || id:finngen_R12_L12_DISORDSKINAPPENDIX	Wald ratio	1	0.119547	0.0836197	0.152816	-0.0443473	0.283442	1.12699	0.956622	1.32769	0.920687
CCS	Heart failure and coronary heart disease || id:finngen_R12_I9_HEARTFAIL_AND_CHD	Wald ratio	1	-0.150861	0.105547	0.152911	-0.357734	0.0560115	0.859967	0.699259	1.05761	0.920687
CCS	Paraplegia, diplegia of upper limbs || id:finngen_R12_G6_PARDIPLE	Wald ratio	1	-0.643586	0.450933	0.153513	-1.52741	0.240242	0.525405	0.217096	1.27156	0.920687
CCS	Other nonautoimmune haemolytic anaemias || id:finngen_R12_D3_NOCT_HAEMOGLOBINURIA	Wald ratio	1	2.38902	1.67545	0.153897	-0.894857	5.67289	10.9028	0.408666	290.875	0.920687
CCS	Diseases of male genital organs || id:finngen_R12_N14_MALEGEN	Wald ratio	1	-0.0875528	0.0614092	0.153947	-0.207915	0.0328092	0.916171	0.812276	1.03335	0.920687
CCS	Other disorders of iris and ciliary body || id:finngen_R12_H7_OTHIRISCILIARY	Wald ratio	1	-0.590224	0.414179	0.154145	-1.40202	0.221568	0.554203	0.2461	1.24803	0.920687
CCS	MS-disease / Multiple Sclerosis || id:finngen_R12_G6_MS	Wald ratio	1	-0.333083	0.234258	0.155066	-0.792229	0.126063	0.716711	0.452834	1.13435	0.920687
CCS	Marfan's syndrome || id:finngen_R12_Q17_MARFAN	Wald ratio	1	1.34733	0.947825	0.155172	-0.510407	3.20507	3.84714	0.600251	24.6571	0.920687
CCS	Malignant neoplasm of head and neck, excluding all cancers (controls excluding all cancers) || id:finngen_R12_C3_HEAD_AND_NECK_EXALLC	Wald ratio	1	-0.289275	0.203773	0.155725	-0.68867	0.11012	0.748806	0.502244	1.11641	0.920687
CCS	Mantle cell lymphoma, excluding all cancers (controls excluding all cancers) || id:finngen_R12_C3_MANTLE_CELL_LYMPHOMA_EXALLC	Wald ratio	1	0.826585	0.583479	0.156586	-0.317034	1.9702	2.2855	0.728306	7.17214	0.920687
CCS	Gout, unspecified || id:finngen_R12_GOUT_NOS	Wald ratio	1	-0.206385	0.145709	0.156652	-0.491975	0.0792044	0.813519	0.611417	1.08243	0.920687
CCS	Unspecified parasitic disease || id:finngen_R12_AB1_PARASITIC_NOS	Wald ratio	1	1.0572	0.746976	0.15698	-0.406876	2.52127	2.87829	0.665727	12.4444	0.920687
CCS	Malignant neoplasm of renal pelvis, excluding all cancers (controls excluding all cancers) || id:finngen_R12_C3_RENAL_PELVIS_EXALLC	Wald ratio	1	-0.911008	0.644223	0.157327	-2.17368	0.351669	0.402119	0.113758	1.42144	0.920687
CCS	Rubella [German measles] || id:finngen_R12_AB1_RUBELLA	Wald ratio	1	0.501989	0.355481	0.157908	-0.194753	1.19873	1.652	0.823038	3.31591	0.920687
CCS	Other fibroblastic disorders || id:finngen_R12_M13_FIBROBLASTNAS	Wald ratio	1	1.5305	1.08535	0.158496	-0.596781	3.65779	4.6205	0.550581	38.7755	0.920687
CCS	Senile degeneration of the brain, not elsewhere classified || id:finngen_R12_G6_DEGENSEN	Wald ratio	1	1.46795	1.04247	0.159087	-0.575286	3.51118	4.34032	0.562544	33.4879	0.920687
CCS	Ulcer of oesophagus, drug-induced || id:finngen_R12_K11_OESULC_ADVERSE	Wald ratio	1	1.35256	0.961883	0.159679	-0.532736	3.23785	3.86729	0.586997	25.4788	0.920687
CCS	Valvular heart disease excluding rheumatic fever || id:finngen_R12_I9_VHD	Wald ratio	1	0.115074	0.0818904	0.159955	-0.0454308	0.275579	1.12196	0.955586	1.31729	0.920687
CCS	Obesity || id:finngen_R12_E4_OBESITY	Wald ratio	1	0.104132	0.0741135	0.160012	-0.0411308	0.249394	1.10975	0.959704	1.28325	0.920687
CCS	Disorders of eyelid in diseases classified elsewhere || id:finngen_R12_H7_EYELIDINOTH	Wald ratio	1	0.507742	0.36157	0.160239	-0.200936	1.21642	1.66153	0.817965	3.37508	0.920687
CCS	Juvenile rheumatoid arthirtis || id:finngen_R12_M13_JUVERHEU	Wald ratio	1	-0.589007	0.419531	0.160329	-1.41129	0.233274	0.554878	0.243829	1.26273	0.920687
CCS	Other congenital malformations || id:finngen_R12_Q17_OTHER_CONGEN_MALFO	Wald ratio	1	0.300927	0.214348	0.160343	-0.119195	0.72105	1.35111	0.887634	2.05659	0.920687
CCS	Sequelae of tuberculosis || id:finngen_R12_AB1_SEQULAE_TUBERCU	Wald ratio	1	0.659069	0.470025	0.160855	-0.26218	1.58032	1.93299	0.769373	4.8565	0.920687
CCS	Other disorders of binocular vision || id:finngen_R12_H7_BINODISTOTH	Wald ratio	1	0.789237	0.5631	0.161037	-0.314439	1.89291	2.20172	0.730198	6.63868	0.920687
CCS	Lung transplant status || id:finngen_R12_Z21_LUNG_TRANSPLANT_STATUS	Wald ratio	1	-1.12939	0.805928	0.161109	-2.70901	0.45023	0.32323	0.0666027	1.56867	0.920687
CCS	Restrictive cardiomyopathy || id:finngen_R12_I9_CARDMYORESTR	Wald ratio	1	-1.64457	1.17485	0.161571	-3.94729	0.658143	0.193095	0.019307	1.9312	0.920687
CCS	Tracheo-bronchomalasia || id:finngen_R12_TRACHEOBRONCHOMAL	Wald ratio	1	1.36056	0.975933	0.163285	-0.552271	3.27339	3.89836	0.575641	26.4006	0.920687
CCS	Lichen sclerosus et atrophicus || id:finngen_R12_L12_LICHENSCLERATROPH	Wald ratio	1	0.288704	0.207118	0.163344	-0.117247	0.694654	1.3347	0.889366	2.00302	0.920687
CCS	Other and unspecified nail disorders || id:finngen_R12_L12_NAILNAS	Wald ratio	1	-0.659751	0.473963	0.163926	-1.58872	0.269217	0.51698	0.204187	1.30894	0.920687
CCS	Bipolar affective disorders || id:finngen_R12_F5_BIPO	Wald ratio	1	0.198365	0.142522	0.163976	-0.0809773	0.477708	1.21941	0.922215	1.61237	0.920687
CCS	Arthropathies || id:finngen_R12_M13_ARTHROPATHIES	Wald ratio	1	-0.0535032	0.0385202	0.164843	-0.129003	0.0219963	0.947903	0.878972	1.02224	0.920687
CCS	Acute gastritis || id:finngen_R12_K11_ACUTGASTR	Wald ratio	1	0.317263	0.228507	0.165009	-0.13061	0.765136	1.37336	0.87756	2.14929	0.920687
CCS	Fracture of neck || id:finngen_R12_ST19_FRACT_NECK	Wald ratio	1	0.382316	0.275554	0.165307	-0.157771	0.922402	1.46567	0.854045	2.51533	0.920687
CCS	Toxic erythema || id:finngen_R12_L12_ERTYTH_TOXIC	Wald ratio	1	2.15396	1.55288	0.16542	-0.889688	5.19761	8.61893	0.410784	180.84	0.920687
CCS	Benign neoplasm: Short bones of upper limb || id:finngen_R12_CD2_BENIGN_BONE_SHORT_UPPER	Wald ratio	1	0.745799	0.537914	0.165605	-0.308513	1.80011	2.10813	0.734539	6.05032	0.920687
CCS	Other diseases of blood and blood-forming organs || id:finngen_R12_D3_OTHERBLOOD	Wald ratio	1	-0.349346	0.252052	0.165745	-0.843368	0.144677	0.705149	0.430259	1.15567	0.920687
CCS	Covid-19 confirmed case || id:finngen_R12_U22_COVID19_CONFIRMED	Wald ratio	1	-0.158589	0.114515	0.166089	-0.383037	0.0658597	0.853347	0.681787	1.06808	0.920687
CCS	Pathological resorption of teeth || id:finngen_R12_K11_RESORPTION	Wald ratio	1	0.522239	0.377313	0.166328	-0.217295	1.26177	1.6858	0.804693	3.53167	0.920687
CCS	Bicipital tendinitis || id:finngen_R12_M13_BICIPITALTEND	Wald ratio	1	0.409752	0.296227	0.166592	-0.170853	0.990358	1.50644	0.842946	2.6922	0.920687
CCS	Benign neoplasm: Adrenal gland || id:finngen_R12_CD2_BENIGN_ADRENAL	Wald ratio	1	0.345377	0.249877	0.166915	-0.144382	0.835136	1.41252	0.865557	2.30513	0.920687
CCS	Lung transplantation || id:finngen_R12_LUNG_TRANSPLANTATION	Wald ratio	1	-1.1106	0.804224	0.167291	-2.68688	0.465677	0.329361	0.0680931	1.59309	0.920687
CCS	Cutaneous abscess, furuncle and carbuncle || id:finngen_R12_L12_ABSCESS_CUT	Wald ratio	1	0.164034	0.118799	0.167352	-0.068813	0.39688	1.17825	0.933501	1.48718	0.920687
CCS	Diseases of middle ear and mastoid || id:finngen_R12_H8_MIDDLEMASTOID	Wald ratio	1	0.0987277	0.0715254	0.167489	-0.0414621	0.238917	1.10377	0.959386	1.26987	0.920687
CCS	Endometriosis of ovary || id:finngen_R12_N14_ENDOMETRIOSIS_OVARY	Wald ratio	1	-0.203747	0.147775	0.167968	-0.493387	0.0858927	0.815669	0.610555	1.08969	0.920687
CCS	Benign neoplasm: Nasopharynx || id:finngen_R12_CD2_BENIGN_NASOPHARYNX	Wald ratio	1	-1.00874	0.731828	0.168086	-2.44312	0.425646	0.36468	0.0868895	1.53058	0.920687
CCS	Cholangitis (primary sclerosing, PSC), with reimbursement 202 || id:finngen_R12_K11_CHOLANGI_STRICT	Wald ratio	1	0.67999	0.493391	0.168142	-0.287056	1.64704	1.97386	0.75047	5.19157	0.920687
CCS	Other congenital malformations of digestive system || id:finngen_R12_Q17_OTHER_CONGEN_MALFO_DIGES_SYSTEM2	Wald ratio	1	-1.90797	1.38491	0.1683	-4.62238	0.806452	0.148382	0.00982933	2.23995	0.920687
CCS	Weight, inverse-rank normalized || id:finngen_R12_WEIGHT_IRN	Wald ratio	1	-0.0249553	0.018153	0.169216	-0.0605352	0.0106245	0.975353	0.941261	1.01068	0.920687
CCS	Other disorders of veins || id:finngen_R12_I9_VEINSOTH	Wald ratio	1	-0.133111	0.0969319	0.169676	-0.323098	0.0568752	0.875368	0.723903	1.05852	0.920687
CCS	Other and unspecified skin changes due to chronic exposure to nonionizing radiation || id:finngen_R12_L12_NONIONRADISKINNAS	Wald ratio	1	-0.821667	0.598528	0.169811	-1.99478	0.351448	0.439698	0.136043	1.42112	0.920687
CCS	Arthrosis || id:finngen_R12_M13_ARTHROSIS	Wald ratio	1	-0.0677502	0.0494404	0.17058	-0.164653	0.029153	0.934494	0.848188	1.02958	0.920687
CCS	Muscle wasting and atrophy, not elsewhere classified || id:finngen_R12_M13_MUSCLEATROPH	Wald ratio	1	-1.19228	0.870989	0.171036	-2.89942	0.514856	0.303528	0.0550552	1.6734	0.920687
CCS	Other abnormal auditory perceptions || id:finngen_R12_H8_ABNAUDPER	Wald ratio	1	0.882942	0.645047	0.171061	-0.38135	2.14723	2.418	0.682939	8.56114	0.920687
CCS	CR(E)ST syndrome || id:finngen_R12_CREST	Wald ratio	1	-0.763024	0.558362	0.171769	-1.85741	0.331365	0.466254	0.156076	1.39287	0.920687
CCS	Other perinatal haematological disorders || id:finngen_R12_P16_OTH_PERINA_HAEMATOL_DISORD	Wald ratio	1	-2.28751	1.67578	0.172241	-5.57204	0.997027	0.101519	0.00380271	2.71021	0.920687
CCS	Seborrhoeic dermatitis || id:finngen_R12_L12_SEBORRHOEIC	Wald ratio	1	0.281004	0.205894	0.172315	-0.122548	0.684556	1.32446	0.884664	1.98289	0.920687
CCS	Atypical virus infections of central nervous system || id:finngen_R12_AB1_ATYPICAL_CNS_VIRUS	Wald ratio	1	0.940716	0.689405	0.1724	-0.410518	2.29195	2.56182	0.663307	9.89421	0.920687
CCS	Coxarthrosis, primary || id:finngen_R12_M13_ARTHTROSIS_COX_PRIM_ICD10	Wald ratio	1	-0.109538	0.0803077	0.172572	-0.266942	0.0478646	0.896248	0.765718	1.04903	0.920687
CCS	Disorders of phosphorus metabolism and phosphatases || id:finngen_R12_E4_PHOS_MET	Wald ratio	1	-1.35966	0.996861	0.172588	-3.3135	0.594193	0.256749	0.0363885	1.81157	0.920687
CCS	Viral infections of the central nervous system || id:finngen_R12_AB1_VIRAL_CNS	Wald ratio	1	0.323137	0.236953	0.172657	-0.141291	0.787565	1.38145	0.868237	2.19804	0.920687
CCS	Thyrotoxicosis with toxic single thyroid nodule || id:finngen_R12_E4_THYTOXNOD	Wald ratio	1	-0.990981	0.727631	0.173221	-2.41714	0.435176	0.371212	0.0891764	1.54523	0.920687
CCS	Mixed hyperlipidaemia || id:finngen_R12_E4_HYPERLIPMIX	Wald ratio	1	0.445907	0.327503	0.173344	-0.195999	1.08781	1.56191	0.822013	2.96778	0.920687
CCS	Hydronephrosis || id:finngen_R12_N14_HYDRONEPHR	Wald ratio	1	-0.25722	0.189233	0.174058	-0.628116	0.113676	0.773198	0.533596	1.12039	0.920687
CCS	Colorectal neuroendocrine tumor and carcinoma, excluding all cancers (controls excluding all cancers) || id:finngen_R12_C3_COLORECTAL_NEUROENDO_EXALLC	Wald ratio	1	0.790464	0.581775	0.174238	-0.349814	1.93074	2.20442	0.704819	6.89463	0.920687
CCS	Calcinosis cutis || id:finngen_R12_L12_CALCINOSISCUTIS	Wald ratio	1	2.24832	1.65723	0.174886	-0.999856	5.4965	9.47181	0.367933	243.836	0.920687
CCS	Plantar fascial fibromatosis || id:finngen_R12_M13_PLANTARFASC	Wald ratio	1	0.272044	0.200579	0.175006	-0.121091	0.665179	1.31265	0.885953	1.94484	0.920687
CCS	Persistent mood disorders || id:finngen_R12_F5_PERSMOOD	Wald ratio	1	0.183699	0.13558	0.175445	-0.0820375	0.449436	1.20165	0.921237	1.56743	0.920687
CCS	Contracture of joint || id:finngen_R12_M13_CONTRACTUREJOINT	Wald ratio	1	0.797844	0.589775	0.176122	-0.358115	1.9538	2.22075	0.698992	7.05548	0.920687
CCS	Pulmonary eosinophilia, not elsewhere classified || id:finngen_R12_J10_PULMEOS	Wald ratio	1	-0.838457	0.620099	0.176332	-2.05385	0.376937	0.432377	0.12824	1.45781	0.920687
CCS	Postmenopausal atrophic vaginitis || id:finngen_R12_N14_POSTMENATRVAG	Wald ratio	1	0.168402	0.124722	0.176946	-0.0760535	0.412858	1.18341	0.926767	1.51113	0.920687
CCS	Nontoxic multinodular goitre || id:finngen_R12_E4_GOITREMULTINOD	Wald ratio	1	-0.191819	0.142165	0.177252	-0.470463	0.0868253	0.825456	0.624713	1.09071	0.920687
CCS	Calculus of lower urinary tract || id:finngen_R12_N14_CALCULOWER	Wald ratio	1	-0.395668	0.29337	0.177434	-0.970675	0.179338	0.67323	0.378827	1.19642	0.920687
CCS	Measles || id:finngen_R12_AB1_MEASLES	Wald ratio	1	-0.822994	0.611133	0.178087	-2.02081	0.374826	0.439115	0.132548	1.45474	0.920687
CCS	Disorder of lipoprotein metabolism, unspecified || id:finngen_R12_E4_LIPOPROTNAS	Wald ratio	1	0.233547	0.173632	0.178603	-0.106772	0.573866	1.26307	0.898731	1.77512	0.920687
CCS	Other rupture of muscle || id:finngen_R12_M13_RUPTUREMUSC	Wald ratio	1	1.16383	0.8658	0.178876	-0.53314	2.8608	3.20217	0.58676	17.4754	0.920687
CCS	conjunctival scars || id:finngen_R12_H7_CONJUNCTSCAR	Wald ratio	1	-2.25986	1.68637	0.180223	-5.56515	1.04544	0.104365	0.00382899	2.84464	0.920687
CCS	Lichen planopilaris || id:finngen_R12_L12_LICHENPLANO	Wald ratio	1	-1.69298	1.26549	0.18096	-4.17334	0.787382	0.183971	0.0154007	2.19764	0.920687
CCS	Other disorders of eye and adnexa || id:finngen_R12_H7_EYEOTH	Wald ratio	1	0.224832	0.168618	0.182407	-0.105659	0.555323	1.25211	0.899731	1.7425	0.920687
CCS	Specific development disorders of scholastic skills || id:finngen_R12_F5_SCHOLA	Wald ratio	1	0.411693	0.308805	0.182472	-0.193564	1.01695	1.50937	0.824017	2.76475	0.920687
CCS	Other noninfective disorders of lymphatic vessels and lymph nodes || id:finngen_R12_I9_LYMPHOTH	Wald ratio	1	0.468887	0.351772	0.182555	-0.220586	1.15836	1.59821	0.802049	3.18471	0.920687
CCS	Thromboangiitis obliterans || id:finngen_R12_I9_THROMBANG	Wald ratio	1	1.4552	1.09335	0.183204	-0.687769	3.59817	4.28534	0.502696	36.5312	0.920687
CCS	Other or unspecified common variable immunodeficiency || id:finngen_R12_D3_CVIDNAS	Wald ratio	1	-1.5428	1.15921	0.18322	-3.81486	0.729255	0.213781	0.0220408	2.07353	0.920687
CCS	Nondiabetic hypoglycaemic coma || id:finngen_R12_E4_HYPOCOMA	Wald ratio	1	-1.40538	1.05658	0.183479	-3.47627	0.665518	0.245275	0.0309226	1.9455	0.920687
CCS	Disorders of brain, other and unspecified || id:finngen_R12_G6_DISBROTHUNS	Wald ratio	1	-0.905084	0.680487	0.183501	-2.23884	0.428671	0.404508	0.106582	1.53522	0.920687
CCS	Nummular dermatitis || id:finngen_R12_L12_DERM_NUMMULAR	Wald ratio	1	0.302781	0.227669	0.183546	-0.143451	0.749013	1.35362	0.866363	2.11491	0.920687
CCS	Degeneration of macula and posterior pole || id:finngen_R12_H7_MACULADEGEN	Wald ratio	1	0.123103	0.0925933	0.183681	-0.0583794	0.304586	1.131	0.943292	1.35606	0.920687
CCS	Radial styloid tenosynovitis [de Quervain] || id:finngen_R12_M13_DEQUERVAIN	Wald ratio	1	-0.354858	0.267303	0.184328	-0.878772	0.169057	0.701273	0.415293	1.18419	0.920687
CCS	Pervasive developmental disorders excl. Autism + Asperger || id:finngen_R12_F5_PERVASIVE	Wald ratio	1	-0.840127	0.633033	0.18446	-2.08087	0.400617	0.431656	0.124821	1.49275	0.920687
CCS	Other specified disorders of muscle || id:finngen_R12_M13_MUSCLEDISNAS	Wald ratio	1	0.50662	0.381821	0.184557	-0.241748	1.25499	1.65967	0.785254	3.5078	0.920687
CCS	Neurofibromatosis, type 2 || id:finngen_R12_Q17_NEUROFIBROMATOSIS_2	Wald ratio	1	-2.0895	1.57704	0.185186	-5.1805	1.00149	0.123748	0.0056252	2.72233	0.920687
CCS	Other diseases of urinary system || id:finngen_R12_N14_URINOTH	Wald ratio	1	0.0618098	0.0467905	0.186504	-0.0298995	0.153519	1.06376	0.970543	1.16593	0.920687
CCS	Exophthalmic conditions || id:finngen_R12_H7_EXOPTHALMUS	Wald ratio	1	0.864202	0.654221	0.186514	-0.418072	2.14647	2.37311	0.658315	8.55465	0.920687
CCS	Lesion of ulnar nerve || id:finngen_R12_G6_ULLNLE	Wald ratio	1	-0.219956	0.166541	0.186592	-0.546376	0.106465	0.802554	0.579044	1.11234	0.920687
CCS	Juvenile arthritis (FINNGEN) || id:finngen_R12_JUVEN_ARTHR	Wald ratio	1	-0.374696	0.28376	0.18668	-0.930866	0.181475	0.687498	0.394212	1.19898	0.920687
CCS	Benign neoplasm: Transverse colon || id:finngen_R12_CD2_BENIGN_TRANSVERSE_COLON	Wald ratio	1	0.280994	0.213273	0.187661	-0.137022	0.699009	1.32445	0.871951	2.01176	0.920687
CCS	Infective dermatitis || id:finngen_R12_L12_INFECT_DERM	Wald ratio	1	0.243558	0.184915	0.187794	-0.118876	0.605992	1.27578	0.887918	1.83307	0.920687
CCS	Other appendicitis || id:finngen_R12_K11_APPENDOTH	Wald ratio	1	-0.283665	0.215668	0.188415	-0.706375	0.139045	0.753019	0.49343	1.14918	0.920687
CCS	Non-ischemic cardiomyopathy || id:finngen_R12_I9_NONISCHCARDMYOP	Wald ratio	1	0.148151	0.112787	0.188998	-0.0729112	0.369214	1.15969	0.929683	1.4466	0.920687
CCS	Cardiomyopathy (excluding other) || id:finngen_R12_FG_CARDMYO	Wald ratio	1	-0.231009	0.175929	0.189157	-0.57583	0.113813	0.793732	0.562238	1.12054	0.920687
CCS	Primary_lymphoid and hematopoietic malignant neoplasms (controls excluding all cancers) || id:finngen_R12_CD2_PRIMARY_LYMPHOID_HEMATOPOIETIC_EXALLC	Wald ratio	1	-0.169752	0.12941	0.189611	-0.423396	0.0838926	0.843874	0.65482	1.08751	0.920687
CCS	Blindness, monocular || id:finngen_R12_H7_BLINDMONOCULAR	Wald ratio	1	0.947215	0.722314	0.189736	-0.46852	2.36295	2.57852	0.625928	10.6222	0.920687
CCS	Other and unspecified disorders of autonomic nervous system || id:finngen_R12_G6_AUTOTHUNS	Wald ratio	1	1.42083	1.08449	0.19015	-0.704772	3.54643	4.14056	0.494221	34.6894	0.920687
CCS	Other disorders of bone density and structure || id:finngen_R12_M13_BONEDENSOTH	Wald ratio	1	0.534163	0.407806	0.190249	-0.265138	1.33346	1.70602	0.7671	3.79416	0.920687
CCS	Iliotibial band syndrome || id:finngen_R12_M13_ILIOTIBBAND	Wald ratio	1	0.81213	0.620052	0.190271	-0.403172	2.02743	2.2527	0.668197	7.59456	0.920687
CCS	Drug-induced osteoporosis with pathological fracture || id:finngen_R12_OSTPOPATFRACTURE	Wald ratio	1	-0.745416	0.569462	0.190541	-1.86156	0.370731	0.474537	0.15543	1.44879	0.920687
CCS	Recurrent cholesteatoma of postmastoidectomy cavity || id:finngen_R12_H8_POSTMASTCHOLEASTOMA	Wald ratio	1	-1.61403	1.23318	0.190591	-4.03107	0.803007	0.199083	0.0177553	2.23224	0.920687
CCS	Other diseases of spinal cord || id:finngen_R12_G6_SPINOTH	Wald ratio	1	0.49879	0.381708	0.191304	-0.249359	1.24694	1.64673	0.779301	3.47967	0.920687
CCS	Other and unspecified corneal deformities and disorders || id:finngen_R12_H7_CORNEALNAS	Wald ratio	1	-0.485279	0.371821	0.191845	-1.21405	0.24349	0.615526	0.296993	1.27569	0.920687
CCS	Other and unspecified disorders of lacrimal system || id:finngen_R12_H7_LACRINAS	Wald ratio	1	2.01995	1.54776	0.191867	-1.01367	5.05356	7.53793	0.362885	156.579	0.920687
CCS	Complications of anaesthesia during labour and delivery || id:finngen_R12_O15_LABOUR_ANEST_COMPLIC	Wald ratio	1	1.41504	1.08461	0.19201	-0.710789	3.54087	4.11665	0.491256	34.4969	0.920687
CCS	Other specified cerebrovascular diseases, other cerebrovascular disorders in diseases classified elsewhere || id:finngen_R12_I9_CEREBDOTH	Wald ratio	1	-0.32226	0.247203	0.192362	-0.806779	0.162259	0.72451	0.446293	1.17616	0.920687
CCS	Malignant neoplasm, excluding all cancers (controls excluding all cancers) || id:finngen_R12_C3_CANCER_EXALLC	Wald ratio	1	0.0589006	0.0452875	0.193398	-0.0298629	0.147664	1.06067	0.970579	1.15912	0.920687
CCS	Melanocytic naevi of upper limb, including shoulder || id:finngen_R12_CD2_BENIGN_MELANOCYTIC_UPPERLIMB	Wald ratio	1	-0.576715	0.445492	0.195472	-1.44988	0.296448	0.56174	0.234599	1.34507	0.920687
CCS	All dysplastic lesions of the cervix uteri, vagina or vulva || id:finngen_R12_N14_FEMALE_GENITAL_DYSPLASIA_ALL	Wald ratio	1	-0.145767	0.112828	0.196378	-0.366911	0.0753763	0.864359	0.692871	1.07829	0.920687
CCS	Other congenital malformations of brain || id:finngen_R12_Q17_OTHER_CONGEN_MALFO_BRAIN	Wald ratio	1	-1.2563	0.972414	0.19638	-3.16223	0.649636	0.284707	0.0423314	1.91484	0.920687
CCS	Dentofacial anomalies [including malocclusion] || id:finngen_R12_K11_DENTOFACIAL_ANOMALIES	Wald ratio	1	-0.142748	0.110498	0.196405	-0.359324	0.0738277	0.866973	0.698148	1.07662	0.920687
CCS	Renal tubulo-interstitial disorders in diseases classified elsewhere || id:finngen_R12_N14_RENALTUBULOINOTH	Wald ratio	1	-0.898179	0.695427	0.196513	-2.26122	0.464858	0.407311	0.104224	1.59179	0.920687
CCS	Nasal polyp || id:finngen_R12_J10_NASALPOLYP	Wald ratio	1	-0.179464	0.139011	0.196703	-0.451927	0.0929983	0.835718	0.636401	1.09746	0.920687
CCS	Benign leiomyoma with endometriosis (controls excluding all cancers) || id:finngen_R12_CD2_LEIOMYOMA_ENDOMETRIOSIS_EXALLC	Wald ratio	1	0.211988	0.164279	0.196909	-0.11	0.533975	1.23613	0.895834	1.7057	0.920687
CCS	Noninfective enteritis and colitis || id:finngen_R12_K11_ENERCOLNONINF	Wald ratio	1	-0.108317	0.0839583	0.197004	-0.272876	0.0562408	0.897343	0.761187	1.05785	0.920687
CCS	Unspecified dementia || id:finngen_R12_F5_DEMNAS	Wald ratio	1	-0.231681	0.179815	0.197593	-0.584119	0.120757	0.793199	0.557597	1.12835	0.920687
CCS	Bacterial pneumoniae || id:finngen_R12_J10_PNEUMOBACT	Wald ratio	1	-0.11496	0.0892246	0.197594	-0.28984	0.05992	0.891402	0.748383	1.06175	0.920687
CCS	Spina bifida || id:finngen_R12_Q17_SPINA_BIFIDA	Wald ratio	1	-1.82599	1.42103	0.198798	-4.6112	0.959216	0.161057	0.00993983	2.60965	0.920687
CCS	Severe combined immunodeficiency [SCID] with reticular dysgenesis || id:finngen_R12_D3_SCIDA	Wald ratio	1	1.58341	1.2323	0.198818	-0.831893	3.99872	4.87155	0.435225	54.5282	0.920687
CCS	Myelodysplastic syndrome, excluding all cancers (controls excluding all cancers) || id:finngen_R12_C3_MYELODYSP_SYNDR_EXALLC	Wald ratio	1	-0.521359	0.405898	0.198982	-1.31692	0.274202	0.593713	0.267959	1.31548	0.920687
CCS	Oral leukoplakia and related diseases, including avohilmo || id:finngen_R12_K11_ORAL_LEUCOPLAC_RELAT_INCLAVO	Wald ratio	1	-0.284657	0.222033	0.199825	-0.719841	0.150527	0.752272	0.48683	1.16245	0.920687
CCS	Cerebral arteritis || id:finngen_R12_I9_CEREBRART	Wald ratio	1	1.67468	1.30625	0.199826	-0.885575	4.23493	5.33707	0.412477	69.0568	0.920687
CCS	Male infertility || id:finngen_R12_N14_MALEINFERT	Wald ratio	1	-0.379825	0.296464	0.200129	-0.960895	0.201245	0.683981	0.38255	1.22292	0.920687
CCS	Other bursitis, not elsewhere classified || id:finngen_R12_M13_BURSITISOTH	Wald ratio	1	-0.857596	0.66979	0.200406	-2.17038	0.455192	0.424181	0.114134	1.57648	0.920687
CCS	Glaucoma || id:finngen_R12_H7_GLAUCOMA	Wald ratio	1	0.104676	0.0817613	0.200454	-0.0555766	0.264928	1.11035	0.94594	1.30334	0.920687
CCS	Pregnancy hypertension || id:finngen_R12_O15_HYPTENSPREG	Wald ratio	1	0.117953	0.0923767	0.201648	-0.0631051	0.299011	1.12519	0.938845	1.34852	0.920687
CCS	Post-traumatic hydrocephalus, unspecified || id:finngen_R12_G6_HCPOSTRAU	Wald ratio	1	-1.69683	1.32978	0.201946	-4.3032	0.909532	0.183263	0.0135252	2.48316	0.920687
CCS	Disorders of male genital organs in diseases classified elsewhere || id:finngen_R12_N14_MALEGENINOTH	Wald ratio	1	-1.08893	0.854148	0.202354	-2.76306	0.585199	0.336576	0.0630984	1.79535	0.920687
CCS	Unspecified protein-energy malnutrition || id:finngen_R12_E4_PROTMALNAS	Wald ratio	1	1.22308	0.961866	0.203527	-0.66218	3.10833	3.39763	0.515726	22.3837	0.920687
CCS	Dementia due to Parkinson's disease (more control exclusions) || id:finngen_R12_PD_DEMENTIA_EXMORE	Wald ratio	1	0.591759	0.465656	0.203798	-0.320927	1.50444	1.80716	0.725476	4.50165	0.920687
CCS	Chronic rhinitis, nasopharyngitis and pharyngitis || id:finngen_R12_J10_CHRONRHINITIS	Wald ratio	1	0.132746	0.104477	0.203877	-0.0720278	0.33752	1.14196	0.930505	1.40147	0.920687
CCS	Haemolytic-uraemic syndrome || id:finngen_R12_D3_NONAIHA_OTHER	Wald ratio	1	-1.73707	1.36895	0.204473	-4.42021	0.946064	0.176035	0.0120317	2.57555	0.920687
CCS	Alcohol-induced acute pancreatitis || id:finngen_R12_ALCOPANCACU	Wald ratio	1	-0.44634	0.352182	0.205029	-1.13662	0.243937	0.639966	0.320903	1.27626	0.920687
CCS	Acute myeloid leukaemia and myelodysplastic syndromes, excluding all cancers (controls excluding all cancers) || id:finngen_R12_C3_AML_MDS_EXALLC	Wald ratio	1	-0.455128	0.35946	0.205461	-1.15967	0.249413	0.634367	0.31359	1.28327	0.920687
CCS	Maternal care for known or suspected abnormality of pelvic organs || id:finngen_R12_O15_MATERN_CARE_PELVIC_ABNORM	Wald ratio	1	-0.14641	0.115815	0.206169	-0.373408	0.0805876	0.863803	0.688384	1.08392	0.920687
CCS	Drug-induced gout || id:finngen_R12_DRUGADVERS_GOUT	Wald ratio	1	-1.28212	1.0146	0.206347	-3.27073	0.706489	0.277448	0.0379786	2.02686	0.920687
CCS	Vascular dementia (undefined) || id:finngen_R12_VD_U	Wald ratio	1	-0.401869	0.318166	0.206561	-1.02547	0.221737	0.669068	0.358626	1.24824	0.920687
CCS	Prolonged pregnancy || id:finngen_R12_O15_PREG_PROLONGED	Wald ratio	1	-0.196669	0.155887	0.207087	-0.502207	0.108869	0.821462	0.605193	1.11502	0.920687
CCS	Benign neoplasm: Pituitary gland, craniopharyngeal duct || id:finngen_R12_CD2_BENIGN_PITUITARY_CRANIPHAR	Wald ratio	1	0.36679	0.290829	0.207241	-0.203235	0.936816	1.4431	0.816086	2.55184	0.920687
CCS	Acquired stenosis of external ear canal || id:finngen_R12_H8_STENOEXTCAN	Wald ratio	1	-0.897188	0.711597	0.207377	-2.29192	0.497541	0.407714	0.101072	1.64467	0.920687
CCS	Hyperfunction of pituitary gland || id:finngen_R12_E4_HYPERPIT	Wald ratio	1	0.364663	0.289332	0.207539	-0.202428	0.931755	1.44003	0.816745	2.53896	0.920687
CCS	Congenital malformations of great veins || id:finngen_R12_Q17_CONGEN_MALFO_GREAT_VEINS	Wald ratio	1	-1.56653	1.24349	0.207749	-4.00377	0.87072	0.208769	0.0182467	2.38863	0.920687
CCS	Other proliferative retinopathy || id:finngen_R12_H7_PROLIFRETINOPATHOTH	Wald ratio	1	1.31056	1.04127	0.208171	-0.730338	3.35145	3.70824	0.481746	28.5442	0.920687
CCS	Lesion of femoral nerve || id:finngen_R12_G6_FEMLE	Wald ratio	1	-0.973006	0.77318	0.20823	-2.48844	0.542427	0.377945	0.0830394	1.72018	0.920687
CCS	Lower back pain or/and sciatica || id:finngen_R12_M13_LOWBACKPAINORANDSCIATICA	Wald ratio	1	-0.0694818	0.0552225	0.208314	-0.177718	0.0387542	0.932877	0.837179	1.03951	0.920687
CCS	Glaucoma suspect || id:finngen_R12_H7_GLAUCSUSP	Wald ratio	1	0.131595	0.104635	0.208515	-0.0734892	0.336679	1.14065	0.929146	1.40029	0.920687
CCS	Non-follicular lymphoma (controls excluding all cancers) || id:finngen_R12_CD2_NONFOLLICULAR_LYMPHOMA_EXALLC	Wald ratio	1	-0.271153	0.215617	0.208548	-0.693763	0.151457	0.7625	0.499692	1.16353	0.920687
CCS	Benign neoplasm: Heart || id:finngen_R12_CD2_BENIGN_HEART	Wald ratio	1	-1.51499	1.20504	0.208678	-3.87686	0.846891	0.219811	0.0207157	2.33238	0.920687
CCS	Malignant neoplasm of thyroid gland, excluding all cancers (controls excluding all cancers) || id:finngen_R12_C3_THYROID_GLAND_EXALLC	Wald ratio	1	-0.298345	0.237502	0.209052	-0.763849	0.16716	0.742045	0.46587	1.18194	0.920687
CCS	Birth injury to peripheral nervous system || id:finngen_R12_P16_BIRTHINJY_PERIP_NERVOUS_SYSTEM	Wald ratio	1	1.52858	1.21729	0.209216	-0.857303	3.91446	4.61161	0.424305	50.1218	0.920687
CCS	Fracture of skull and facial bones || id:finngen_R12_ST19_FRACT_SKULL_FACIAL_BONES	Wald ratio	1	0.163033	0.129861	0.20932	-0.0914952	0.417561	1.17708	0.912566	1.51825	0.920687
CCS	Malignant cancer of tonsil and base of tongue, excluding all cancers (controls excluding all cancers) || id:finngen_R12_C3_TONSIL_BASETONGUE_EXALLC	Wald ratio	1	0.555505	0.443737	0.210615	-0.31422	1.42523	1.74282	0.730358	4.15881	0.920687
CCS	Acute appendicitis, with complications || id:finngen_R12_APPENDACUT_COMPLIC	Wald ratio	1	-0.16876	0.134944	0.211083	-0.433251	0.0957304	0.844711	0.648398	1.10046	0.920687
CCS	HSIL lesion of the cervix uteri, vagina or vulva || id:finngen_R12_N14_FEMALE_GENITAL_HSIL	Wald ratio	1	-0.173463	0.13883	0.211496	-0.445571	0.098644	0.840748	0.640459	1.10367	0.920687
CCS	Polymyalgia rheumatica || id:finngen_R12_M13_POLYMYALGIA	Wald ratio	1	0.226545	0.181401	0.211715	-0.129	0.58209	1.25426	0.878974	1.78977	0.920687
CCS	Endometroid carcinoma of ovary, excluding all cancers (controls excluding all cancers) || id:finngen_R12_C3_OVARY_ENDOMETROID_EXALLC	Wald ratio	1	0.90924	0.728654	0.212092	-0.518923	2.3374	2.48243	0.595161	10.3543	0.920687
CCS	Congenital malformations of posterior segment of eye || id:finngen_R12_Q17_CONGEN_MALFO_POSTERI_SEGMENT_EYE	Wald ratio	1	1.20816	0.970345	0.213101	-0.693715	3.11004	3.34732	0.499716	22.4219	0.920687
CCS	Viral pneumonia || id:finngen_R12_J10_VIRALPNEUMO	Wald ratio	1	-0.219929	0.176662	0.213163	-0.566187	0.126329	0.802576	0.567686	1.13466	0.920687
CCS	Adhesive capsulitis of shoulder || id:finngen_R12_M13_ADHCAPSULITIS	Wald ratio	1	0.185641	0.149218	0.213467	-0.106827	0.478109	1.20399	0.898681	1.61302	0.920687
CCS	Other arthrosis || id:finngen_R12_M13_ARTHROSIS_OTH	Wald ratio	1	-0.0982237	0.0789783	0.213618	-0.253021	0.0565738	0.906446	0.776451	1.0582	0.920687
CCS	Lichen simplex chronicus and prurigo || id:finngen_R12_L12_LICHSIMPANDPRURIGO	Wald ratio	1	-0.321921	0.259164	0.214181	-0.829884	0.186041	0.724755	0.4361	1.20447	0.920687
CCS	Atrophy of thyroid (acquired) || id:finngen_R12_E4_ATROTHY	Wald ratio	1	-2.215	1.7898	0.215874	-5.72301	1.293	0.109153	0.00326987	3.64369	0.920687
CCS	Severe visual impairment, monocular || id:finngen_R12_H7_SEVVISIMPMONOC	Wald ratio	1	-0.911662	0.737124	0.216168	-2.35642	0.5331	0.401856	0.0947584	1.70421	0.920687
CCS	Drug-induced neutropenia || id:finngen_R12_DRUGADVERS_NEUTROPENIA	Wald ratio	1	-0.310449	0.251032	0.216201	-0.802472	0.181573	0.733118	0.44822	1.1991	0.920687
CCS	Benign neoplasm: Extrahepatic bile ducts || id:finngen_R12_CD2_BENIGN_EXTRAHEPATIC_BILE	Wald ratio	1	-1.58769	1.28556	0.216824	-4.10739	0.932008	0.204397	0.0164506	2.5396	0.920687
CCS	Melanocytic naevi of ear and external auricular canal || id:finngen_R12_CD2_BENIGN_MELANOCYTIC_EAR	Wald ratio	1	1.12111	0.908019	0.216949	-0.658604	2.90083	3.06827	0.517573	18.1893	0.920687
CCS	Retinal detachments and breaks || id:finngen_R12_H7_RETINALDETACH	Wald ratio	1	-0.128444	0.10405	0.217036	-0.332381	0.0754932	0.879463	0.717214	1.07842	0.920687
CCS	Hyperkinetic disorders (more control exclusions) || id:finngen_R12_KRA_PSY_HYPERKIN_EXMORE	Wald ratio	1	-0.240293	0.194683	0.217101	-0.621872	0.141287	0.786398	0.536938	1.15176	0.920687
CCS	Carcinoma in situ of oral cavity (controls excluding all cancers) || id:finngen_R12_CD2_INSITU_ORALCAVITY_EXALLC	Wald ratio	1	1.85178	1.50097	0.217308	-1.09013	4.79368	6.37113	0.336173	120.745	0.920687
CCS	Other disorders of amino-acid metabolism || id:finngen_R12_E4_AMINO	Wald ratio	1	-1.21769	0.988444	0.217976	-3.15504	0.719658	0.295912	0.0426366	2.05373	0.920687
CCS	Neuroendocrine tumor and carcinoma of rectum, excluding all cancers (controls excluding all cancers) || id:finngen_R12_C3_RECTUM_NEUROENDOCRINE_EXALLC	Wald ratio	1	1.41279	1.14709	0.218087	-0.835505	3.66109	4.10742	0.433656	38.9038	0.920687
CCS	Major coronary heart disease event || id:finngen_R12_I9_CHD	Wald ratio	1	-0.0771156	0.0626584	0.218423	-0.199926	0.0456947	0.925783	0.818791	1.04675	0.920687
CCS	Cirrhosis, broad definition used in the article https://doi.org/10.1101/594523 || id:finngen_R12_CIRRHOSIS_BROAD	Wald ratio	1	-0.2102	0.170847	0.21857	-0.54506	0.12466	0.810422	0.579807	1.13276	0.920687
CCS	Medical treatment for female infertility || id:finngen_R12_RX_INFERTILITY	Wald ratio	1	-0.164298	0.133592	0.218752	-0.426137	0.0975414	0.848489	0.653027	1.10246	0.920687
CCS	Dermatographic urticaria || id:finngen_R12_L12_URTICA_DERTMATOG	Wald ratio	1	-0.305408	0.248406	0.218894	-0.792284	0.181467	0.736822	0.452809	1.19897	0.920687
CCS	Coronary angioplasty || id:finngen_R12_I9_ANGIO	Wald ratio	1	-0.128631	0.104638	0.218962	-0.333723	0.0764599	0.879298	0.716253	1.07946	0.920687
CCS	Other sex chromosome abnormalities, male phenotype, not elsewhere classified || id:finngen_R12_Q17_OTHER_SEX_CHROMOSOME_ABNORMALITI_MALE_PHENOT_NOT_ELSEW_CLASSIFIED	Wald ratio	1	-1.95513	1.59195	0.219395	-5.07534	1.16508	0.141546	0.00624896	3.20619	0.920687
CCS	Dermatitis || id:finngen_R12_L12_DERMATITISNAS	Wald ratio	1	0.0911379	0.0743238	0.220113	-0.0545367	0.236813	1.09542	0.946924	1.2672	0.920687
CCS	Acute suppurative otitis media || id:finngen_R12_H8_SUP_ACUTE	Wald ratio	1	0.135477	0.110692	0.220986	-0.0814795	0.352434	1.14508	0.921752	1.42253	0.920687
CCS	Hyperprolactinaemia || id:finngen_R12_E4_HYPERPRO	Wald ratio	1	0.424934	0.347288	0.221112	-0.255751	1.10562	1.52949	0.774335	3.02109	0.920687
CCS	Non-small cell lung cancer, excluding all cancers (controls excluding all cancers) || id:finngen_R12_C3_LUNG_NONSMALL_EXALLC	Wald ratio	1	0.197238	0.161217	0.221166	-0.118747	0.513222	1.21803	0.888033	1.67067	0.920687
CCS	Down's syndrome || id:finngen_R12_Q17_DOWNS_SYNDR	Wald ratio	1	-1.38908	1.13575	0.221309	-3.61514	0.836984	0.249304	0.026913	2.30939	0.920687
CCS	Severe mental retardation || id:finngen_R12_F5_SEVRET	Wald ratio	1	-1.71618	1.40355	0.221428	-4.46715	1.03479	0.179751	0.01148	2.8145	0.920687
CCS	Recurrent dislocation and subluxation of joint || id:finngen_R12_M13_RECUDISLOCATIO	Wald ratio	1	-0.280975	0.229852	0.22155	-0.731486	0.169535	0.755047	0.481193	1.18475	0.920687
CCS	Degeneration of the brain due to alcohol || id:finngen_R12_G6_ALCODEGEN	Wald ratio	1	0.560072	0.458194	0.221576	-0.337988	1.45813	1.7508	0.713204	4.29792	0.920687
CCS	Vertical strabismus || id:finngen_R12_H7_VERTISTRAB	Wald ratio	1	-0.440782	0.360797	0.221825	-1.14794	0.26638	0.643533	0.317289	1.30523	0.920687
CCS	Mental and behavioural disorders due to sedatives or hypnotics || id:finngen_R12_F5_SEDAHYP	Wald ratio	1	0.302344	0.247525	0.221909	-0.182805	0.787493	1.35303	0.83293	2.19788	0.920687
CCS	Cholecystitis || id:finngen_R12_K11_CHOLECYST	Wald ratio	1	0.203963	0.167074	0.222165	-0.123503	0.531428	1.22625	0.883819	1.70136	0.920687
CCS	Tonsillectomy and adenotomy || id:finngen_R12_J10_TONSILLECTOMY	Wald ratio	1	0.085432	0.0700215	0.222434	-0.0518101	0.222674	1.08919	0.949509	1.24941	0.920687
CCS	Physiological and behavioural disorders associated with sexual development and orientation || id:finngen_R12_F5_SEXUAL	Wald ratio	1	1.97531	1.61976	0.222653	-1.19943	5.15004	7.20882	0.301367	172.438	0.920687
CCS	Post-traumatic stress disorder || id:finngen_R12_F5_PTSD	Wald ratio	1	0.265851	0.218116	0.222901	-0.161656	0.693358	1.30454	0.850733	2.00042	0.920687
CCS	Other specified/unspecified bacterial intestinal infections || id:finngen_R12_BACT_INTEST_INFECTION_NOS	Wald ratio	1	-0.317602	0.260658	0.223048	-0.828491	0.193287	0.727892	0.436708	1.21323	0.920687
CCS	Recurrent or chronic depression || id:finngen_R12_F5_DEPRESSION_RECURRENT	Wald ratio	1	0.103386	0.0849269	0.223468	-0.0630703	0.269843	1.10892	0.938877	1.30976	0.920687
CCS	Asthma/COPD (KELA code 203) || id:finngen_R12_J10_ASTHMACOPDKELA	Wald ratio	1	0.0681747	0.0560457	0.223828	-0.0416749	0.178024	1.07055	0.959182	1.19485	0.920687
CCS	Caries in Clefts patients || id:finngen_R12_Q17_CLEFT_AND_CARIES	Wald ratio	1	0.809312	0.665406	0.223883	-0.494883	2.11351	2.24636	0.609642	8.27722	0.920687
CCS	Placental disorders || id:finngen_R12_O15_PLAC_DISORD	Wald ratio	1	-0.843595	0.693595	0.223884	-2.20304	0.515851	0.430161	0.110467	1.67506	0.920687
CCS	Fourth [trochlear] nerve palsy || id:finngen_R12_H7_PARASTRA4	Wald ratio	1	-0.554485	0.455988	0.223981	-1.44822	0.33925	0.574368	0.234988	1.40389	0.920687
CCS	Ocular pain || id:finngen_R12_H7_OCUPAIN	Wald ratio	1	0.277289	0.228592	0.225117	-0.17075	0.725328	1.31955	0.843032	2.06541	0.923808
CCS	Phobic anxiety disorders || id:finngen_R12_F5_PHOBANX	Wald ratio	1	-0.196816	0.162631	0.226203	-0.515573	0.121941	0.821342	0.597158	1.12969	0.925986
CCS	Other porphyria || id:finngen_R12_E4_PORPHYNAS	Wald ratio	1	-1.97429	1.63208	0.226403	-5.17316	1.22458	0.13886	0.00566663	3.40275	0.925986
CCS	Dermatitis herpetiformis || id:finngen_R12_L12_DERMATHERP	Wald ratio	1	-0.597215	0.494377	0.227041	-1.56619	0.371763	0.550342	0.208839	1.45029	0.926021
CCS	Acute renal failure || id:finngen_R12_N14_ACUTERENFAIL	Wald ratio	1	-0.16917	0.140077	0.227166	-0.443721	0.105381	0.844366	0.641645	1.11113	0.926021
CCS	Pain and other conditions associated with female genital organs and menstrual cycle || id:finngen_R12_N14_FEMGENPAIN	Wald ratio	1	0.160023	0.132759	0.228061	-0.100184	0.42023	1.17354	0.904671	1.52231	0.926634
CCS	Protozoal diseases || id:finngen_R12_AB1_PROTOZOAL	Wald ratio	1	0.502556	0.416941	0.228071	-0.314648	1.31976	1.65294	0.730046	3.74252	0.926634
CCS	Pustulosis palmaris et plantaris || id:finngen_R12_L12_PSORI_PUSTUPALM	Wald ratio	1	0.389264	0.323399	0.228718	-0.244597	1.02313	1.47589	0.78302	2.78188	0.927136
CCS	Other drug-induced secondary parkinsonism || id:finngen_R12_OTHER_DRUGADVERS_SECONDA_PARKINSONI	Wald ratio	1	0.880554	0.732058	0.229035	-0.55428	2.31539	2.41224	0.574486	10.1289	0.927136
CCS	Ptosis of eyelid || id:finngen_R12_H7_PTOSIS	Wald ratio	1	-0.24106	0.200534	0.229328	-0.634107	0.151987	0.785794	0.530409	1.16414	0.927136
CCS	Diabetes insipidus || id:finngen_R12_E4_DIABINSIPIDUS	Wald ratio	1	0.8524	0.710324	0.230134	-0.539836	2.24464	2.34527	0.582844	9.43698	0.928325
CCS	Follicular cysts of skin and subcutaneous tissue || id:finngen_R12_L12_FOLLICULARCYST	Wald ratio	1	0.17326	0.144685	0.231113	-0.110323	0.456843	1.18918	0.895545	1.57908	0.928325
CCS	Pre-existing hypertension complicating pregnancy, childbirth and the puerperium || id:finngen_R12_O15_EXIST_HYPERT_COMPLIC	Wald ratio	1	0.270836	0.22617	0.231115	-0.172456	0.714129	1.31106	0.841595	2.04241	0.928325
CCS	Magnesium deficiency || id:finngen_R12_E4_MG_DEF	Wald ratio	1	-1.552	1.29664	0.231331	-4.09341	0.989416	0.211824	0.0166822	2.68966	0.928325
CCS	Other disorders of carbohydrate metabolism || id:finngen_R12_E4_CARBO	Wald ratio	1	1.16335	0.973404	0.232034	-0.744521	3.07122	3.20064	0.474962	21.5683	0.928325
CCS	Generalized anxiety disorder || id:finngen_R12_F5_GAD	Wald ratio	1	0.181731	0.152152	0.23232	-0.116487	0.479949	1.19929	0.890042	1.61599	0.928325
CCS	Endocarditis || id:finngen_R12_I9_ENDOCARD	Wald ratio	1	-0.423594	0.354951	0.232718	-1.1193	0.272111	0.65469	0.326509	1.31273	0.928325
CCS	Ankylosing hyperostosis [Forestier] || id:finngen_R12_M13_FORESTIER	Wald ratio	1	0.703833	0.589836	0.232764	-0.452245	1.85991	2.02149	0.636198	6.42316	0.928325
CCS	Changes in corneal membranes || id:finngen_R12_H7_CORNEALMEMBRANE	Wald ratio	1	-1.60285	1.344	0.233027	-4.23708	1.03139	0.201323	0.0144497	2.80495	0.928325
CCS	Disorders of optic nerve and visual pathways || id:finngen_R12_H7_OPTNERVE	Wald ratio	1	-0.246989	0.207454	0.233821	-0.653598	0.159621	0.78115	0.520171	1.17307	0.92998
CCS	All influenza || id:finngen_R12_J10_INFLUENZA	Wald ratio	1	0.141572	0.119359	0.235582	-0.0923715	0.375516	1.15208	0.911766	1.45574	0.932605
CCS	Chondrocostal junction syndrome [Tietze] || id:finngen_R12_M13_TIETZE	Wald ratio	1	0.41442	0.349592	0.235843	-0.270779	1.09962	1.51349	0.762785	3.00302	0.932605
CCS	Malignant neoplasm of parotid gland, excluding all cancers (controls excluding all cancers) || id:finngen_R12_C3_PAROTIDGLAND_EXALLC	Wald ratio	1	-0.828049	0.700455	0.237143	-2.20094	0.544844	0.436901	0.110699	1.72434	0.932605
CCS	Osteonecrosis due to drugs || id:finngen_R12_OSTEON_DRUGS	Wald ratio	1	0.768916	0.650538	0.237218	-0.506139	2.04397	2.15743	0.602818	7.72121	0.932605
CCS	Diseases of liver || id:finngen_R12_K11_LIVER	Wald ratio	1	-0.123081	0.10425	0.237748	-0.327412	0.0812491	0.884192	0.720787	1.08464	0.932605
CCS	Birth trauma || id:finngen_R12_P16_BIRTH_TRAUMA	Wald ratio	1	1.00889	0.854854	0.237923	-0.666619	2.68441	2.74257	0.513441	14.6495	0.932605
CCS	Dementia in Alzheimer disease || id:finngen_R12_F5_ALZHDEMENT	Wald ratio	1	-0.17949	0.152275	0.238509	-0.477949	0.118969	0.835696	0.620054	1.12634	0.932605
CCS	Other disorders of optic disc || id:finngen_R12_H7_OPTICDISCOTH	Wald ratio	1	0.711488	0.60404	0.238843	-0.47243	1.89541	2.03702	0.623485	6.65525	0.932605
CCS	Ankylosing spondylitis, strict definition || id:finngen_R12_M13_ANKYLOSPON_STRICT	Wald ratio	1	-0.36169	0.307333	0.23925	-0.964063	0.240684	0.696498	0.38134	1.27212	0.932605
CCS	Other disorders of ear || id:finngen_R12_H8_OTHEREAR	Wald ratio	1	0.0655324	0.0557144	0.239507	-0.0436679	0.174733	1.06773	0.957272	1.19093	0.932605
CCS	Mumps || id:finngen_R12_AB1_MUMPS	Wald ratio	1	-0.470309	0.399865	0.239527	-1.25404	0.313426	0.624809	0.285349	1.3681	0.932605
CCS	Otitis externa || id:finngen_R12_H8_EXTOTITIS	Wald ratio	1	0.153894	0.130891	0.239699	-0.102653	0.410441	1.16637	0.90244	1.50748	0.932605
CCS	Malignant neoplasm of nasal cavity and sinuses, excluding all cancers (controls excluding all cancers) || id:finngen_R12_C3_NASAL_CAVITY_SINUSES_EXALLC	Wald ratio	1	-0.798475	0.679271	0.239799	-2.12985	0.532895	0.450015	0.118856	1.70386	0.932605
CCS	Chromosomal abnormalities, not elsewhere classified || id:finngen_R12_Q17_CHROMOSOMAL_ABNORMALITI_NOT_ELSEW_CLASSIFIED	Wald ratio	1	-0.583334	0.496251	0.239802	-1.55599	0.389318	0.558035	0.210981	1.47597	0.932605
CCS	Graves disease, strict definition || id:finngen_R12_E4_GRAVES_STRICT	Wald ratio	1	0.236646	0.201786	0.240893	-0.158854	0.632147	1.26699	0.853121	1.88165	0.932688
CCS	Mixed and other personality disorders || id:finngen_R12_F5_MIXPER	Wald ratio	1	0.261011	0.222572	0.240914	-0.17523	0.697253	1.29824	0.839264	2.00823	0.932688
CCS	Leukaemia of unspecified cell type (controls excluding all cancers) || id:finngen_R12_CD2_LEUKAEMIA_NAS_EXALLC	Wald ratio	1	-0.886225	0.755799	0.24097	-2.36759	0.595142	0.412209	0.0937062	1.81329	0.932688
CCS	Cardiac arrest || id:finngen_R12_I9_CARDARR	Wald ratio	1	-0.283355	0.241846	0.241344	-0.757374	0.190663	0.753252	0.468896	1.21005	0.932688
CCS	Alcohol related diseases, tilastokeskus definition, death only || id:finngen_R12_OFFICIAL_TILASTOKESKUS_DEATH	Wald ratio	1	-0.27565	0.236097	0.242998	-0.7384	0.187101	0.759079	0.477878	1.20575	0.933653
CCS	Labyrinthine fistula || id:finngen_R12_H8_LABYRFISTU	Wald ratio	1	1.44558	1.23923	0.243407	-0.983313	3.87447	4.24431	0.37407	48.1572	0.933653
CCS	Benign neoplasm: Bronchus and lung || id:finngen_R12_CD2_BENIGN_BRONCHUS_LUNG	Wald ratio	1	-0.692212	0.593683	0.24363	-1.85583	0.471407	0.500468	0.156323	1.60225	0.933653
CCS	Migraine without aura, drug-induced || id:finngen_R12_G6_MIGRAINE_NO_AURA_ADVERSE	Wald ratio	1	0.713651	0.612706	0.244119	-0.487252	1.91455	2.04143	0.614312	6.78391	0.933653
CCS	Polycystic ovarian syndrome || id:finngen_R12_E4_PCOS	Wald ratio	1	0.315803	0.271163	0.244171	-0.215676	0.847282	1.37136	0.805996	2.3333	0.933653
CCS	Malignant neoplasm of lip, excluding all cancers (controls excluding all cancers) || id:finngen_R12_C3_LIP_EXALLC	Wald ratio	1	-0.758576	0.652322	0.244875	-2.03713	0.519974	0.468333	0.130403	1.68198	0.933653
CCS	Bulimia nervosa (incl. atypical) || id:finngen_R12_F5_BULIMIA	Wald ratio	1	0.395206	0.340935	0.246381	-0.273026	1.06344	1.48469	0.761073	2.89631	0.933653
CCS	Congenital malformations of the urinary system || id:finngen_R12_Q17_CONGEN_MALFO_URINARY_SYSTEM	Wald ratio	1	-0.315065	0.272295	0.247244	-0.848763	0.218634	0.729742	0.427944	1.24438	0.933653
CCS	Dorsalgia || id:finngen_R12_M13_DORSALGIA	Wald ratio	1	-0.056878	0.0491915	0.247576	-0.153293	0.0395374	0.944709	0.857878	1.04033	0.933653
CCS	Toxoplasmosis || id:finngen_R12_AB1_TOXOPLASMOSIS	Wald ratio	1	1.03114	0.892997	0.248215	-0.719134	2.78142	2.80426	0.487174	16.1419	0.933653
CCS	Other bursopathies || id:finngen_R12_M13_BURSOPATHY	Wald ratio	1	0.197706	0.171333	0.248529	-0.138107	0.53352	1.2186	0.871006	1.70492	0.933653
CCS	Macular cyst || id:finngen_R12_MACULAR_CYST	Wald ratio	1	0.514056	0.446342	0.249441	-0.360775	1.38889	1.67206	0.697136	4.01038	0.933653
CCS	Hypertrophy of bone || id:finngen_R12_M13_BONEHYPERTRPH	Wald ratio	1	1.37623	1.19589	0.249813	-0.967708	3.72018	3.95996	0.379953	41.2716	0.933653
CCS	Suppurative and unspecified otitis media || id:finngen_R12_H8_MED_SUPP	Wald ratio	1	0.105696	0.0923996	0.252666	-0.0754075	0.286799	1.11148	0.927366	1.33216	0.933653
CCS	Other conjunctival vascular disorders and cysts || id:finngen_R12_H7_CONJUVASC	Wald ratio	1	0.509922	0.446379	0.253308	-0.364981	1.38483	1.66516	0.69421	3.99413	0.933653
CCS	Systemic atrophies primarily affecting the central nervous system || id:finngen_R12_G6_NEUATR	Wald ratio	1	-0.378562	0.331392	0.253312	-1.02809	0.270965	0.684845	0.357689	1.31123	0.933653
CCS	Wilms' tumor || id:finngen_R12_C3_WILMS_TUMOR	Wald ratio	1	-1.00227	0.87741	0.253326	-2.722	0.717452	0.367044	0.0657434	2.0492	0.933653
CCS	Other endocrine disorders || id:finngen_R12_E4_ENDODIS	Wald ratio	1	0.319034	0.279462	0.253621	-0.228713	0.86678	1.3758	0.795557	2.37924	0.933653
CCS	Allergic urticaria || id:finngen_R12_L12_URTICA_ALLERG	Wald ratio	1	0.250766	0.22003	0.254416	-0.180493	0.682025	1.28501	0.834858	1.97788	0.933653
CCS	Anxiety disorders (more control exclusions) || id:finngen_R12_KRA_PSY_ANXIETY_EXMORE	Wald ratio	1	0.0684669	0.0600776	0.254436	-0.0492852	0.186219	1.07087	0.95191	1.20469	0.933653
CCS	Drug-induced adrenocortical insufficiency || id:finngen_R12_DRUGADVERS_ADRENOCORTICAL_INSUFFICIENCY	Wald ratio	1	-0.596726	0.523783	0.254594	-1.62334	0.42989	0.550611	0.197239	1.53709	0.933653
CCS	Lactose intolerance, other/unspecified || id:finngen_R12_E4_LACTONAS	Wald ratio	1	0.449844	0.395485	0.255351	-0.325307	1.225	1.56807	0.722306	3.40415	0.933653
CCS	Immunodeficiency associated with other major defects || id:finngen_R12_D3_IMMUDEFWITHMAJORDEF	Wald ratio	1	1.52514	1.34109	0.255438	-1.10339	4.15367	4.59577	0.331743	63.6671	0.933653
CCS	Other specified/unspecified inflammatory spondylopathies || id:finngen_R12_M13_SPONDYLINFLAMNAS	Wald ratio	1	0.32297	0.284103	0.255619	-0.233871	0.879811	1.38122	0.791464	2.41044	0.933653
CCS	Maxillary prognathism || id:finngen_R12_K11_MAXIL_PROGN	Wald ratio	1	1.0394	0.914943	0.255946	-0.753889	2.83269	2.82752	0.470533	16.991	0.933653
CCS	Other benign neoplasm of uterus: Cervix uteri || id:finngen_R12_CD2_BENIGN_CERVIX_UTERI	Wald ratio	1	0.99634	0.878546	0.256762	-0.72561	2.71829	2.70835	0.484029	15.1544	0.933653
CCS	Artrosis, including avohilmo || id:finngen_R12_M13_ARTHROSIS_INCLAVO	Wald ratio	1	-0.0493488	0.0435982	0.257677	-0.134801	0.0361037	0.951849	0.87389	1.03676	0.933653
CCS	Other acute disseminated demyelination || id:finngen_R12_G6_DISSOTH	Wald ratio	1	-0.754001	0.666286	0.257782	-2.05992	0.551919	0.47048	0.127464	1.73658	0.933653
CCS	Transient global amnesia || id:finngen_R12_AMN2	Wald ratio	1	0.250089	0.221257	0.258346	-0.183575	0.683754	1.28414	0.832289	1.9813	0.933653
CCS	Other lesions of median nerve || id:finngen_R12_G6_MEDLEOTH	Wald ratio	1	0.453565	0.401378	0.258468	-0.333137	1.24027	1.57391	0.716672	3.45654	0.933653
CCS	Right ventricular outflow tract obstruction || id:finngen_R12_Q17_RVOTO	Wald ratio	1	-0.856564	0.758132	0.258546	-2.3425	0.629374	0.424619	0.0960869	1.87644	0.933653
CCS	Wilms' tumor, excluding all cancers (controls excluding all cancers) || id:finngen_R12_C3_WILMS_TUMOR_EXALLC	Wald ratio	1	-0.989761	0.877435	0.259313	-2.70953	0.730011	0.371665	0.0665678	2.0751	0.933653
CCS	Diabetic retinopathy, strict definition || id:finngen_R12_DM_RETINOPATHY_STRICT	Wald ratio	1	0.185603	0.164726	0.259853	-0.13726	0.508466	1.20394	0.871744	1.66274	0.933653
CCS	Maternal care for (suspected) damage to fetus from alcohol || id:finngen_R12_MATERNCAREFETUSALCO	Wald ratio	1	-1.31874	1.17064	0.259946	-3.61319	0.975703	0.267471	0.0269656	2.65303	0.933653
CCS	Mental and behavioural disorders due to use of other stimulants, including caffeine || id:finngen_R12_F5_STIMUL	Wald ratio	1	-0.442667	0.393896	0.261091	-1.2147	0.329369	0.642321	0.296798	1.39009	0.933653
CCS	Urethral stricture || id:finngen_R12_N14_URETHRALSTRICT	Wald ratio	1	0.30952	0.275619	0.261438	-0.230693	0.849733	1.36277	0.793983	2.33902	0.933653
CCS	Female infertility, uterine origin || id:finngen_R12_N14_FIUTERINE	Wald ratio	1	-1.16968	1.04285	0.262023	-3.21366	0.874298	0.310466	0.0402091	2.39719	0.933653
CCS	Paroxysmal tachycardia || id:finngen_R12_I9_PAROXTAC	Wald ratio	1	0.132156	0.117851	0.262129	-0.0988332	0.363144	1.14129	0.905894	1.43784	0.933653
CCS	Osteoporosis || id:finngen_R12_M13_OSTEOPOROSIS	Wald ratio	1	-0.14257	0.127203	0.26237	-0.391889	0.106748	0.867127	0.675779	1.11265	0.933653
CCS	Fracture at wrist and hand level || id:finngen_R12_ST19_FRACT_WRIST_HAND_LEVEL	Wald ratio	1	-0.111821	0.0997869	0.262461	-0.307403	0.0837618	0.894205	0.735354	1.08737	0.933653
CCS	Sexual dysfunction || id:finngen_R12_F5_SEXDYS	Wald ratio	1	-0.610462	0.544892	0.262571	-1.67845	0.457527	0.5431	0.186663	1.58016	0.933653
CCS	Benign neoplasm: Peripheral nerves and autonomic nervous system || id:finngen_R12_CD2_BENIGN_PERIPH_AUTO_NEURO	Wald ratio	1	-0.614751	0.548851	0.262684	-1.6905	0.460996	0.540776	0.184428	1.58565	0.933653
CCS	Pruritus || id:finngen_R12_L12_PRURITUS	Wald ratio	1	0.214421	0.191528	0.262915	-0.160974	0.589815	1.23914	0.851314	1.80366	0.933653
CCS	Continuous positive airway pressure || id:finngen_R12_CPAP	Wald ratio	1	0.156543	0.13987	0.263054	-0.117602	0.430688	1.16946	0.889049	1.53832	0.933653
CCS	Carcinoma in situ of penis (controls excluding all cancers) || id:finngen_R12_CD2_INSITU_PENIS_EXALLC	Wald ratio	1	-1.99378	1.78492	0.263986	-5.49222	1.50465	0.136179	0.00411869	4.50258	0.933653
CCS	Female infertility, tubal origin || id:finngen_R12_N14_FITUB	Wald ratio	1	0.316184	0.283084	0.264026	-0.238661	0.871029	1.37188	0.787682	2.38937	0.933653
CCS	Congenital musculoskeletal deformities of head, face, spine and chest || id:finngen_R12_Q17_CONGEN_MUSCULOS_DEFORMITI_HEAD_FACE_SPINE_CHEST	Wald ratio	1	-0.67099	0.601694	0.264778	-1.85031	0.50833	0.511202	0.157188	1.66251	0.933653
CCS	Aphakia || id:finngen_R12_H7_APHAKIA	Wald ratio	1	0.57127	0.51241	0.264907	-0.433054	1.57559	1.77051	0.648525	4.83361	0.933653
CCS	Beh?et disease || id:finngen_R12_M13_BEHCET	Wald ratio	1	-1.37189	1.23096	0.265071	-3.78458	1.0408	0.253627	0.0227184	2.83147	0.933653
CCS	Medial epicondylitis || id:finngen_R12_M13_MEDIALEPICOND	Wald ratio	1	-0.365782	0.32876	0.265877	-1.01015	0.278589	0.693654	0.364164	1.32126	0.933653
CCS	Sequelae of other and unspecified infectious and parasitic diseases || id:finngen_R12_AB1_SEQULAE_INF_NOS	Wald ratio	1	0.299485	0.269282	0.266068	-0.228307	0.827278	1.34916	0.79588	2.28709	0.933653
CCS	Disorders of magnesium metabolism || id:finngen_R12_E4_MG_MET	Wald ratio	1	0.925694	0.832695	0.266274	-0.706388	2.55778	2.52362	0.493423	12.9071	0.933653
CCS	Ehlers-Danlos syndrome || id:finngen_R12_Q17_EHLER_SYNDR	Wald ratio	1	-0.748454	0.673298	0.2663	-2.06812	0.57121	0.473097	0.126423	1.77041	0.933653
CCS	Cervicobrachial syndrome || id:finngen_R12_M13_CERVICOBRACHSDR	Wald ratio	1	0.140739	0.126672	0.266546	-0.107538	0.389016	1.15112	0.898042	1.47553	0.933653
CCS	Drug-induced acute pancreatitis || id:finngen_R12_DRUGADVERS_ACUTE_PANCREATIT	Wald ratio	1	-1.90705	1.7165	0.266564	-5.27138	1.45729	0.148518	0.00513649	4.29431	0.933653
CCS	Asthma (more control exclusions) || id:finngen_R12_J10_ASTHMA_EXMORE	Wald ratio	1	0.064809	0.0583369	0.266592	-0.0495312	0.179149	1.06696	0.951675	1.1962	0.933653
CCS	Spondylosis || id:finngen_R12_M13_SPONDYLOSIS	Wald ratio	1	-0.089626	0.0806927	0.266694	-0.247784	0.0685316	0.914273	0.780529	1.07093	0.933653
CCS	HSIL lesion of the vulva || id:finngen_R12_N14_VULVAL_HSIL	Wald ratio	1	0.592409	0.533389	0.266718	-0.453033	1.63785	1.80834	0.635697	5.14411	0.933653
CCS	Chronic drug-induced interstitial lung disorders || id:finngen_R12_CHRONIC_DRUGADVERS_INTERSTITIAL_LUNG_DISORD	Wald ratio	1	1.93774	1.74649	0.267213	-1.48538	5.36086	6.94302	0.226415	212.907	0.933653
CCS	Benign neoplasm of male genital organs || id:finngen_R12_CD2_BENIGN_MALE_GEN	Wald ratio	1	0.524509	0.472835	0.267306	-0.402247	1.45127	1.68963	0.668816	4.26851	0.933653
CCS	Other/unspecified dorsalgia || id:finngen_R12_M13_DORSALGIANAS	Wald ratio	1	0.10376	0.0936198	0.267725	-0.0797344	0.287255	1.10933	0.923362	1.33276	0.933653
CCS	Pupillary membranes and other adhesions and disruptions of iris and ciliary body || id:finngen_R12_H7_ADHESIOIRIS	Wald ratio	1	-1.66072	1.49905	0.26793	-4.59886	1.27743	0.190003	0.0100633	3.58741	0.933653
CCS	Eustachian salpingitis and obstruction || id:finngen_R12_H8_EUSTSALP	Wald ratio	1	0.242617	0.219025	0.267985	-0.186671	0.671906	1.27458	0.829716	1.95797	0.933653
CCS	Deep bite that required surgery || id:finngen_R12_K11_DEEP_BITE_SURGERY	Wald ratio	1	0.662923	0.599332	0.268681	-0.511767	1.83761	1.94046	0.599436	6.28153	0.933653
CCS	Palindromic rheumatism || id:finngen_R12_M13_PALINDROMIC	Wald ratio	1	-0.715347	0.648282	0.269831	-1.98598	0.555285	0.489022	0.137246	1.74244	0.933653
CCS	Benign neoplasm of breast || id:finngen_R12_CD2_BENIGN_BREAST	Wald ratio	1	-0.204348	0.185325	0.270181	-0.567586	0.158889	0.815178	0.566892	1.17221	0.933653
CCS	Other arterial embolism and thrombosis || id:finngen_R12_I9_ARTEMBTHRNAS	Wald ratio	1	-0.430521	0.39101	0.270875	-1.1969	0.335858	0.65017	0.302129	1.39914	0.933653
CCS	Other congenital malformations of circulatory system || id:finngen_R12_Q17_OTHER_CONGEN_MALFO_CIRCULATO_SYSTEM	Wald ratio	1	0.467015	0.424765	0.271564	-0.365524	1.29955	1.59523	0.693833	3.66766	0.933653
CCS	Folliculitis decalvans || id:finngen_R12_L12_FOLLICULITDECALV	Wald ratio	1	1.66846	1.51878	0.271963	-1.30835	4.64527	5.304	0.270266	104.091	0.933653
CCS	Loose body in joint || id:finngen_R12_M13_LOOSEJOINT	Wald ratio	1	0.45702	0.416106	0.272062	-0.358548	1.27259	1.57936	0.69869	3.57008	0.933653
CCS	Other and unspecified myoneural disorders || id:finngen_R12_G6_MYONEUOTHUNS	Wald ratio	1	-1.24023	1.12981	0.272323	-3.45467	0.974206	0.289318	0.0315979	2.64906	0.933653
CCS	Subarachnoid haemorrhage || id:finngen_R12_I9_SAH	Wald ratio	1	-0.215843	0.196652	0.272384	-0.60128	0.169595	0.805862	0.54811	1.18482	0.933653
CCS	Benign neoplasm: Liver/bile ducts || id:finngen_R12_CD2_BENIGN_LIVE_BILE	Wald ratio	1	0.470971	0.429667	0.273022	-0.371176	1.31312	1.60155	0.689923	3.71775	0.933653
CCS	Ischaemic heart disease, wide definition || id:finngen_R12_I9_IHD	Wald ratio	1	-0.0598696	0.0546197	0.273028	-0.166924	0.0471851	0.941887	0.846264	1.04832	0.933653
CCS	Paget disease || id:finngen_R12_M13_PAGET	Wald ratio	1	1.08187	0.987374	0.27321	-0.853387	3.01712	2.95018	0.42597	20.4323	0.933653
CCS	Other and unspecified glaucoma || id:finngen_R12_H7_GLAUCNAS	Wald ratio	1	0.277748	0.253879	0.273947	-0.219855	0.775351	1.32015	0.802636	2.17135	0.933653
CCS	Pneumoconiosis due to other inorganic dusts || id:finngen_R12_J10_INORGPNEUMOC	Wald ratio	1	1.21134	1.10725	0.273954	-0.958875	3.38155	3.35796	0.383324	29.4162	0.933653
CCS	Benign lipomatous neoplasm of other sites/unspecified || id:finngen_R12_CD2_BENIGN_LIPO_NOS	Wald ratio	1	-0.238139	0.217946	0.274547	-0.665313	0.189035	0.788093	0.514113	1.20808	0.933653
CCS	Other disorders affecting eyelid function || id:finngen_R12_H7_EYELIDFUNC	Wald ratio	1	0.81705	0.748073	0.274742	-0.649173	2.28327	2.26381	0.522478	9.80872	0.933653
CCS	Diseases of oesophagus, stomach and duodenum || id:finngen_R12_K11_OESSTODUO	Wald ratio	1	0.0550475	0.0504562	0.275275	-0.0438467	0.153942	1.05659	0.957101	1.16642	0.933653
CCS	COPD/asthma/ILD related infections || id:finngen_R12_PULM_INFECTIONS	Wald ratio	1	-0.0420036	0.0385013	0.275288	-0.117466	0.033459	0.958866	0.889171	1.03403	0.933653
CCS	Malignant neoplasm of bladder, excluding all cancers (controls excluding all cancers) || id:finngen_R12_C3_BLADDER_EXALLC	Wald ratio	1	-0.205136	0.188035	0.275297	-0.573685	0.163413	0.814536	0.563445	1.17752	0.933653
CCS	Fibrosarcoma, excluding all cancers (controls excluding all cancers) || id:finngen_R12_C3_FIBROSARCOMA_EXALLC	Wald ratio	1	0.821802	0.754533	0.276086	-0.657083	2.30069	2.27459	0.518361	9.98104	0.933653
CCS	All influenza (not pneumonia) || id:finngen_R12_INFLUENZA	Wald ratio	1	0.168371	0.154599	0.276115	-0.134642	0.471385	1.18338	0.874029	1.60221	0.933653
CCS	Benign neoplasm: Other/unspecified site || id:finngen_R12_CD2_BENIGN_NOS	Wald ratio	1	0.585114	0.53751	0.276346	-0.468406	1.63863	1.7952	0.625999	5.14813	0.933653
CCS	Marasmic kwashiorkor || id:finngen_R12_E4_MARAKWASH	Wald ratio	1	1.55905	1.43256	0.276461	-1.24875	4.36686	4.75432	0.286862	78.796	0.933653
CCS	Other congenital malformations of skin || id:finngen_R12_Q17_OTHER_CONGEN_MALFO_SKIN	Wald ratio	1	0.352614	0.324357	0.276986	-0.283127	0.988354	1.42278	0.753424	2.68681	0.933653
CCS	Premenstrual syndrome || id:finngen_R12_N14_PREMENSTSYNDROM	Wald ratio	1	0.670694	0.617216	0.277194	-0.539049	1.88044	1.95559	0.583303	6.55637	0.933653
CCS	Myasthenia gravis || id:finngen_R12_G6_MYASTHENIA	Wald ratio	1	0.58026	0.534263	0.277438	-0.466896	1.62742	1.7865	0.626945	5.09071	0.933653
CCS	Speech and linguistic disorders (more control exclusions) || id:finngen_R12_KRA_PSY_SPEELING_EXMORE	Wald ratio	1	0.23566	0.217111	0.277729	-0.189878	0.661199	1.26574	0.82706	1.93711	0.933653
CCS	Substance use, excluding alcohol || id:finngen_R12_F5_SUBSNOALCO	Wald ratio	1	0.15047	0.13863	0.277739	-0.121244	0.422184	1.16238	0.885818	1.52529	0.933653
CCS	Sarcoidosis || id:finngen_R12_D3_SARCOIDOSIS	Wald ratio	1	0.187261	0.172575	0.277877	-0.150986	0.525507	1.20594	0.85986	1.69132	0.933653
CCS	Multiple myeloma, Monoclonal gammopathy of undetermined significance (MGUS) || id:finngen_R12_C3_MYELOMA_MONOCLONAL	Wald ratio	1	-0.476071	0.43928	0.278475	-1.33706	0.384919	0.62122	0.262617	1.46949	0.933653
CCS	Chondromalacia || id:finngen_R12_M13_CHONDROMALACIA	Wald ratio	1	0.423489	0.391382	0.279237	-0.34362	1.1906	1.52728	0.709199	3.28905	0.933653
CCS	Other and unspecified mononeuropathies of upper limb || id:finngen_R12_G6_MONONPOTHUS	Wald ratio	1	-0.409155	0.378194	0.279312	-1.15041	0.332105	0.664211	0.316506	1.3939	0.933653
CCS	Hypoplasia of dental enamel , including avohilmo || id:finngen_R12_K11_HYPOPLASIA_ENAMEL_INCLAVO	Wald ratio	1	-0.436063	0.40312	0.279377	-1.22618	0.354053	0.646577	0.293412	1.42483	0.933653
CCS	Suggestive for eosinophilic asthma || id:finngen_R12_ASTHMA_EOSINOPHIL_SUGG	Wald ratio	1	-0.229503	0.212618	0.280403	-0.646234	0.187228	0.794929	0.524015	1.2059	0.933653
CCS	Chronic mastoiditis || id:finngen_R12_H8_MASTCHRON	Wald ratio	1	0.445897	0.41331	0.280658	-0.364192	1.25598	1.56189	0.694758	3.51129	0.933653
CCS	Malignant neoplasm of penis, excluding all cancers (controls excluding all cancers) || id:finngen_R12_C3_PENIS_EXALLC	Wald ratio	1	-0.940999	0.87279	0.280966	-2.65167	0.769668	0.390238	0.0705336	2.15905	0.933653
CCS	Unspecified human immunodeficiency virus [HIV] disease || id:finngen_R12_AB1_HIV_NOS	Wald ratio	1	-0.782136	0.726296	0.281532	-2.20568	0.641404	0.457428	0.110176	1.89915	0.933653
CCS	Alkalosis || id:finngen_R12_E4_ALKALOSIS	Wald ratio	1	1.52163	1.41819	0.283299	-1.25802	4.30127	4.57967	0.284216	73.7938	0.933653
CCS	Helminthiases || id:finngen_R12_AB1_HELMINTIASES	Wald ratio	1	-0.541889	0.505278	0.283514	-1.53223	0.448455	0.581648	0.216053	1.56589	0.933653
CCS	Atopic dermatitis || id:finngen_R12_L12_ATOPIC	Wald ratio	1	-0.0805768	0.0752752	0.284425	-0.228116	0.0669625	0.922584	0.796032	1.06926	0.933653
CCS	Femoral hernia || id:finngen_R12_K11_FEMHER	Wald ratio	1	0.332999	0.311093	0.284432	-0.276743	0.942741	1.39515	0.758249	2.56701	0.933653
CCS	Other and unspecified hydrocephalus || id:finngen_R12_G6_HCOTHUNS	Wald ratio	1	0.531318	0.496403	0.284468	-0.441632	1.50427	1.70117	0.642986	4.50086	0.933653
CCS	Malignant neoplasm of nasopharynx, excluding all cancers (controls excluding all cancers) || id:finngen_R12_C3_NASOPHARYNX_EXALLC	Wald ratio	1	-1.09494	1.0231	0.284522	-3.10023	0.91034	0.334559	0.0450391	2.48517	0.933653
CCS	Other and unspecified bullous disorders || id:finngen_R12_L12_OTHERBULL	Wald ratio	1	-0.736324	0.689584	0.28562	-2.08791	0.61526	0.478871	0.123946	1.85014	0.933653
CCS	Erythema intertrigo || id:finngen_R12_L12_ERYT_INTERTRIG	Wald ratio	1	-0.475558	0.445721	0.285999	-1.34917	0.398056	0.621538	0.259455	1.48893	0.933653
CCS	Spermatocele || id:finngen_R12_N14_SPERMATOCELE	Wald ratio	1	-0.248917	0.233572	0.286561	-0.706718	0.208884	0.779645	0.49326	1.2323	0.933653
CCS	Optic neuritis || id:finngen_R12_H7_OPTNEURITIS	Wald ratio	1	-0.337671	0.31692	0.286661	-0.958835	0.283493	0.71343	0.383339	1.32776	0.933653
CCS	Pemphigus vulgaris || id:finngen_R12_L12_PEMPHIGUS_VULG	Wald ratio	1	1.53477	1.44285	0.287459	-1.29321	4.36275	4.64028	0.27439	78.473	0.933653
CCS	Other disorders of skin and subcutaneous tissue related to radiation || id:finngen_R12_L12_SKINRADIOTH	Wald ratio	1	1.7696	1.66416	0.28762	-1.49216	5.03136	5.86852	0.224886	153.142	0.933653
CCS	Reiter disease || id:finngen_R12_REITER	Wald ratio	1	-0.916251	0.861784	0.28769	-2.60535	0.772846	0.400016	0.0738774	2.16592	0.933653
CCS	Apocrine sweat disorders, other sweat gland disorders || id:finngen_R12_L12_APOCRINESWEAT	Wald ratio	1	-1.10459	1.04011	0.288241	-3.14321	0.934036	0.331347	0.0431439	2.54476	0.933653
CCS	Other diseases of anus and rectum || id:finngen_R12_K11_OTHANRECT	Wald ratio	1	-0.116347	0.109605	0.288458	-0.331172	0.0984788	0.890167	0.718082	1.10349	0.933653
CCS	Unequal limb length (acquired) || id:finngen_R12_M13_LIMBLENGTH	Wald ratio	1	0.718644	0.677027	0.288476	-0.608328	2.04562	2.05165	0.54426	7.73392	0.933653
CCS	Toxic effect of alcohol || id:finngen_R12_ST19_TOXIC_EFFECT_ALCOHOL	Wald ratio	1	-0.474636	0.447241	0.288575	-1.35123	0.401957	0.622112	0.258922	1.49475	0.933653
CCS	Complications following myocardial infarction || id:finngen_R12_I9_MI_COMPLICATIONS	Wald ratio	1	-0.783478	0.738583	0.288787	-2.2311	0.664144	0.456814	0.10741	1.94283	0.933653
CCS	Low back pain || id:finngen_R12_M13_LOWBACKPAIN	Wald ratio	1	-0.0691828	0.0652358	0.288915	-0.197045	0.0586793	0.933156	0.821154	1.06044	0.933653
CCS	Other and unspecified psoriasis || id:finngen_R12_L12_PSORI_NAS	Wald ratio	1	0.27052	0.25558	0.289848	-0.230417	0.771457	1.31065	0.794202	2.16291	0.933653
CCS	Precocious central puberty || id:finngen_R12_E4_PRECOXCENTPUB	Wald ratio	1	0.906596	0.857172	0.290211	-0.77346	2.58665	2.47588	0.461414	13.2852	0.933653
CCS	Autonomic disorders || id:finngen_R12_G6_AUTONOM	Wald ratio	1	0.478401	0.452418	0.290315	-0.408338	1.36514	1.61349	0.664754	3.91628	0.933653
CCS	Other salmonella infections || id:finngen_R12_AB1_SALMONELLA_OTH	Wald ratio	1	-0.355355	0.336059	0.29032	-1.01403	0.303321	0.700924	0.362754	1.35435	0.933653
CCS	Alzheimer锟斤拷s disease (Atypical or mixed) (more control exclusions) || id:finngen_R12_AD_AM_EXMORE	Wald ratio	1	0.247779	0.234339	0.29035	-0.211525	0.707083	1.28118	0.809349	2.02807	0.933653
CCS	Bacterial meningitis || id:finngen_R12_G6_MENINGBACT	Wald ratio	1	0.374617	0.354484	0.290604	-0.320171	1.06941	1.45443	0.726025	2.91365	0.933653
CCS	Endocrine disorders, other/unspecified || id:finngen_R12_E4_ENDODISNAS	Wald ratio	1	0.497703	0.471161	0.290816	-0.425772	1.42118	1.64494	0.653265	4.142	0.933653
CCS	Seborrhoeic keratosis || id:finngen_R12_L12_SEBORRKERAT	Wald ratio	1	-0.142326	0.134882	0.291336	-0.406694	0.122042	0.867338	0.665848	1.1298	0.933653
CCS	Mononeuritis multiplex || id:finngen_R12_G6_MONNEURMPLX	Wald ratio	1	1.33614	1.2663	0.291355	-1.1458	3.81807	3.80432	0.317969	45.5165	0.933653
CCS	Other and unspecified postprocedural disorders of eye and adnexa || id:finngen_R12_H7_POSTOPEYENAS	Wald ratio	1	1.70375	1.61553	0.291607	-1.4627	4.8702	5.49451	0.23161	130.347	0.933653
CCS	Familial hypercholesterolemia, with ischemic heart disease || id:finngen_R12_E4_FH_IHD	Wald ratio	1	-0.231117	0.219218	0.291757	-0.660785	0.198551	0.793647	0.516446	1.21963	0.933653
CCS	Coeliac disease || id:finngen_R12_K11_COELIAC	Wald ratio	1	-0.188458	0.17879	0.291848	-0.538886	0.16197	0.828235	0.583398	1.17582	0.933653
CCS	Melanoma of uvea (controls excluding all cancers) || id:finngen_R12_CD2_UVEAMELANOMA_EXALLC	Wald ratio	1	0.731374	0.69404	0.291978	-0.628944	2.09169	2.07793	0.533155	8.09861	0.933653
CCS	Autoimmune hyperthyroidism || id:finngen_R12_AUTOIMMUNE_HYPERTHYROIDISM	Wald ratio	1	0.269143	0.255519	0.292194	-0.231674	0.76996	1.30884	0.793205	2.15968	0.933653
CCS	Blindness or visual impairment, binocular || id:finngen_R12_H7_VISIMPBILATERAL	Wald ratio	1	1.05676	1.00462	0.292846	-0.9123	3.02583	2.87705	0.4016	20.6111	0.934358
CCS	Diseases of peritoneum || id:finngen_R12_K11_PERITON	Wald ratio	1	-0.210553	0.200302	0.293177	-0.603144	0.182038	0.810136	0.547089	1.19966	0.934358
CCS	Beningn neoplasm: Meninges, unspecified || id:finngen_R12_CD2_BENIGN_MENINGES_NOS	Wald ratio	1	0.570681	0.543999	0.294156	-0.495557	1.63692	1.76947	0.609231	5.13931	0.935093
CCS	Other protozoal intestinal diseases || id:finngen_R12_AB1_OTHER_PROTOZOAL	Wald ratio	1	-0.593523	0.565926	0.294287	-1.70274	0.515692	0.552378	0.182184	1.6748	0.935093
CCS	Benign neoplasm of eye and adnexa || id:finngen_R12_CD2_BENIGN_EYE	Wald ratio	1	-0.216871	0.207384	0.295678	-0.623343	0.189601	0.805034	0.536149	1.20877	0.935093
CCS	Dacryoadenitis || id:finngen_R12_H7_DACRYOADENITIS	Wald ratio	1	0.80837	0.773146	0.295764	-0.706995	2.32374	2.24425	0.493124	10.2138	0.935093
CCS	Other disorders of optic [2nd] nerve and visual pathways || id:finngen_R12_H7_OPTNEUROTH	Wald ratio	1	-0.274248	0.262382	0.295919	-0.788517	0.24002	0.760143	0.454518	1.27127	0.935093
CCS	Diffuse (eosinophilic) fasciitis || id:finngen_R12_M13_DIFFASCITIS	Wald ratio	1	-1.82498	1.74657	0.296072	-5.24825	1.5983	0.161221	0.00525669	4.94461	0.935093
CCS	Other congenital malformations of urinary system || id:finngen_R12_Q17_OTHER_CONGEN_MALFO_URINARY_SYSTEM	Wald ratio	1	-1.01084	0.968506	0.296619	-2.90911	0.887431	0.363913	0.0545242	2.42888	0.935093
CCS	Other aneurysm || id:finngen_R12_I9_OTHANEUR	Wald ratio	1	0.296573	0.284194	0.296689	-0.260447	0.853592	1.34524	0.770707	2.34807	0.935093
CCS	Cicatricial alopecia [scarring hair loss] || id:finngen_R12_L12_HAIRLOSSSCAR	Wald ratio	1	-0.814874	0.782461	0.297678	-2.3485	0.718748	0.442695	0.0955126	2.05186	0.935093
CCS	Spinal osteochondrosis || id:finngen_R12_M13_SPINALOSTEOCHON	Wald ratio	1	-0.640751	0.616272	0.29847	-1.84864	0.567143	0.526897	0.15745	1.76322	0.935093
CCS	Maxillary retrognathism || id:finngen_R12_K11_RETROG_MAXILLAE	Wald ratio	1	0.502799	0.483652	0.298531	-0.445158	1.45076	1.65334	0.640723	4.26634	0.935093
CCS	Otorrhagia || id:finngen_R12_H8_OTORRHAGIA	Wald ratio	1	0.889054	0.855656	0.29879	-0.788032	2.56614	2.43283	0.454739	13.0155	0.935093
CCS	Other specified/unspecified diseases of inner ear || id:finngen_R12_H8_INNERNAS	Wald ratio	1	-1.00586	0.968081	0.298792	-2.9033	0.891577	0.365729	0.0548419	2.43897	0.935093
CCS	Other specific arthropathies || id:finngen_R12_M13_OTERSPECARTHR	Wald ratio	1	-1.56424	1.51021	0.300309	-4.52425	1.39578	0.209248	0.0108428	4.03813	0.935093
CCS	Fracture of shoulder and upper arm || id:finngen_R12_ST19_FRACT_SHOUL_UPPER_ARM	Wald ratio	1	-0.102704	0.0992016	0.300527	-0.297139	0.0917313	0.902394	0.742941	1.09607	0.935093
CCS	Dorsopathies || id:finngen_R12_M13_DORSOPATHY	Wald ratio	1	-0.041335	0.0399577	0.300917	-0.119652	0.0369821	0.959508	0.887229	1.03767	0.935093
CCS	Adenocarcinoma and papillary adenocarcinoma of stomach, excluding all cancers (controls excluding all cancers) || id:finngen_R12_C3_STOMACH_ADENO_EXALLC	Wald ratio	1	-0.410686	0.397257	0.301228	-1.18931	0.367938	0.663195	0.304431	1.44475	0.935093
CCS	Recurrent and persistent haematuria || id:finngen_R12_N14_RECURANDPERHEAMATUR	Wald ratio	1	-0.771735	0.747099	0.301616	-2.23605	0.692579	0.462211	0.10688	1.99886	0.935093
CCS	Other specified acquired deformities of limbs || id:finngen_R12_M13_LIMBDEFORM	Wald ratio	1	-0.990256	0.959363	0.301978	-2.87061	0.890096	0.371481	0.0566644	2.43536	0.935093
CCS	Papilloedema, unspecified || id:finngen_R12_H7_PAPILLOEDEMA	Wald ratio	1	-0.462141	0.447817	0.302078	-1.33986	0.41558	0.629933	0.261882	1.51525	0.935093
CCS	Acrodermatitis continua || id:finngen_R12_L12_PSORI_ACRODERM	Wald ratio	1	1.5637	1.51563	0.302207	-1.40694	4.53433	4.77644	0.244891	93.1615	0.935093
CCS	Diverticular disease of intestine || id:finngen_R12_K11_DIVERTIC	Wald ratio	1	-0.0691309	0.0670437	0.302479	-0.200536	0.0622748	0.933205	0.818292	1.06425	0.935093
CCS	Postprocedural disorders of ear and mastoid process, not elsewhere classified || id:finngen_R12_H8_POSTOP	Wald ratio	1	-0.789924	0.766579	0.302797	-2.29242	0.712571	0.453879	0.101022	2.03923	0.935093
CCS	AV-block || id:finngen_R12_I9_AVBLOCK	Wald ratio	1	-0.153467	0.148958	0.302882	-0.445424	0.13849	0.857729	0.640553	1.14854	0.935093
CCS	Transient retinal artery occlusion || id:finngen_R12_H7_RETARTOCCTRANS	Wald ratio	1	-1.47535	1.43323	0.303297	-4.28447	1.33378	0.228699	0.0137809	3.79535	0.935093
CCS	Use of disulfiram, acamprosate or naltrexone || id:finngen_R12_ALCO_PRESCRIPTION	Wald ratio	1	0.222948	0.216629	0.3034	-0.201644	0.64754	1.24976	0.817386	1.91083	0.935093
CCS	Hypertensive Renal Disease || id:finngen_R12_I9_HYPTENSRD	Wald ratio	1	-0.35544	0.345577	0.303696	-1.03277	0.321891	0.700865	0.356019	1.37973	0.935093
CCS	Barrett oesophagus || id:finngen_R12_K11_BARRET	Wald ratio	1	0.316854	0.30852	0.304414	-0.287845	0.921553	1.3728	0.749878	2.51319	0.935961
CCS	Benign neoplasm: Bone and articular cartilage, unspecified || id:finngen_R12_CD2_BENIGN_BONE_CARTILAGE_NOS	Wald ratio	1	0.796607	0.776178	0.30474	-0.724701	2.31792	2.218	0.484469	10.1545	0.935961
CCS	Malignant neoplasm of oral cavity, excluding all cancers (controls excluding all cancers) || id:finngen_R12_C3_ORALCAVITY_EXALLC	Wald ratio	1	-0.323775	0.315823	0.305279	-0.942789	0.295238	0.723413	0.38954	1.34345	0.936442
CCS	Graves ophthalmopathy || id:finngen_R12_GRAVES_OPHT	Wald ratio	1	0.440966	0.431347	0.306639	-0.404475	1.28641	1.55421	0.667327	3.61976	0.939441
CCS	Agranulocytosis || id:finngen_R12_D3_AGRANULOCYTOSIS	Wald ratio	1	-0.198727	0.194642	0.307261	-0.580225	0.182771	0.819774	0.559772	1.20054	0.939956
CCS	Cleft hard palate NOS || id:finngen_R12_Q17_CLEFT_HARD_PALATE_NOS	Wald ratio	1	0.971043	0.951698	0.307573	-0.894284	2.83637	2.6407	0.4089	17.0538	0.939956
CCS	Lens-induced iridocyclitis || id:finngen_R12_H7_IRIDOLENS	Wald ratio	1	1.68767	1.6579	0.308699	-1.56181	4.93714	5.40685	0.209756	139.371	0.94002
CCS	Benign neoplasm: Thymus || id:finngen_R12_CD2_BENIGN_THYMUS	Wald ratio	1	-1.51233	1.4857	0.308716	-4.4243	1.39965	0.220397	0.0119826	4.05379	0.94002
CCS	Other and unspecified acute skin changes due to ultraviolet radiation || id:finngen_R12_L12_OTHACUSKINSUNNAS	Wald ratio	1	0.421018	0.41424	0.309457	-0.390892	1.23293	1.52351	0.676453	3.43126	0.94002
CCS	Benign neoplasm: Cornea || id:finngen_R12_CD2_BENIGN_CORNEA	Wald ratio	1	1.77233	1.74385	0.309472	-1.64561	5.19026	5.88452	0.192894	179.516	0.94002
CCS	Benign neoplasm: Connective and other soft tissue of trunk, unspecified || id:finngen_R12_CD2_BENIGN_CONNSOFT_TRUNK	Wald ratio	1	-0.875902	0.861925	0.309527	-2.56527	0.813471	0.416486	0.0768981	2.25572	0.94002
CCS	Benign neoplasm: Other parts of oropharynx || id:finngen_R12_CD2_BENIGN_OROPHA_OTHER	Wald ratio	1	-0.724828	0.713801	0.309893	-2.12388	0.674222	0.484408	0.119567	1.96251	0.94002
CCS	Guttate psoriasis || id:finngen_R12_L12_PSORI_GUTTATE	Wald ratio	1	0.57295	0.566868	0.312146	-0.538111	1.68401	1.77349	0.58385	5.38713	0.94231
CCS	Other disorders of skin and subcutaneous tissue || id:finngen_R12_L12_OTHERSKINSUBCUTIS	Wald ratio	1	0.0715721	0.0708569	0.312451	-0.0673075	0.210452	1.0742	0.934908	1.23424	0.94231
CCS	Wet age-related macular degeneration || id:finngen_R12_WET_AMD	Wald ratio	1	0.16311	0.161523	0.312579	-0.153475	0.479694	1.17717	0.857723	1.61558	0.94231
CCS	Ulcer of oesophagus || id:finngen_R12_K11_OESULC	Wald ratio	1	0.248264	0.245859	0.3126	-0.23362	0.730149	1.2818	0.791663	2.07539	0.94231
CCS	Cardiomyopathy due to drugs and other external agents || id:finngen_R12_CARDIOMYOPATHY_DRUGS_OTHER_EXTER_AGENTS	Wald ratio	1	1.52085	1.50957	0.313707	-1.4379	4.4796	4.57611	0.237425	88.1994	0.94231
CCS	Other noninflammatory disorders of uterus, except cervix || id:finngen_R12_N14_OTHNONINFUTER	Wald ratio	1	-0.130009	0.129079	0.313836	-0.383003	0.122985	0.878088	0.681811	1.13087	0.94231
CCS	Ulcerative ileocolitis || id:finngen_R12_ULCERILEO	Wald ratio	1	0.31865	0.316535	0.314088	-0.301759	0.939058	1.37527	0.739517	2.55757	0.94231
CCS	Ovarian dysfunction || id:finngen_R12_E4_OVARDYS	Wald ratio	1	0.232657	0.231124	0.314111	-0.220346	0.68566	1.26195	0.802241	1.98508	0.94231
CCS	Vertigo of central origin || id:finngen_R12_H8_VERTIGOCENT	Wald ratio	1	0.553901	0.550614	0.31443	-0.525302	1.6331	1.74003	0.591377	5.11974	0.94231
CCS	Anorexia || id:finngen_R12_R18_ANOREXIA	Wald ratio	1	0.54313	0.540381	0.314855	-0.516017	1.60228	1.72139	0.596893	4.96432	0.94231
CCS	Cardiomyopathy, other and unspecified || id:finngen_R12_I9_CARDMYOOTH	Wald ratio	1	-0.229096	0.228044	0.315083	-0.676063	0.21787	0.795252	0.508615	1.24343	0.94231
CCS	Cervicalgia || id:finngen_R12_M13_CERVICALGIA	Wald ratio	1	-0.132601	0.132331	0.316322	-0.391969	0.126767	0.875814	0.675725	1.13515	0.94231
CCS	Complications predominantly related to the puerperium || id:finngen_R12_O15_COMPLIC_PUERP	Wald ratio	1	0.119139	0.118921	0.316426	-0.113947	0.352225	1.12653	0.892305	1.42223	0.94231
CCS	Rheumatic fever incl heart disease || id:finngen_R12_I9_RHEUFEV	Wald ratio	1	0.361246	0.36079	0.316699	-0.345902	1.06839	1.43512	0.707582	2.9107	0.94231
CCS	Secondary systemic amyloidosis || id:finngen_R12_E4_AMYL_SCNDSYST	Wald ratio	1	1.24188	1.24248	0.317541	-1.19337	3.67714	3.46213	0.303198	39.533	0.94231
CCS	Mucinous and mucinous cystic tumor, excluding all cancers (controls excluding all cancers) || id:finngen_R12_C3_OVARY_MUCINO_EXALLC	Wald ratio	1	-0.830418	0.831852	0.318146	-2.46085	0.800012	0.435867	0.0853625	2.22557	0.94231
CCS	Intrahepatic Cholestasis of Pregnancy (ICP)?, incl. ICD-8 (more control exclusions) || id:finngen_R12_O15_ICP_WIDE_EXMORE	Wald ratio	1	-0.217394	0.217823	0.318264	-0.644328	0.209539	0.804613	0.525015	1.23311	0.94231
CCS	Other and unspecified pemphigoid || id:finngen_R12_L12_PEMPHIGOID_NAS	Wald ratio	1	0.759558	0.762125	0.318943	-0.734206	2.25332	2.13733	0.479886	9.51931	0.94231
CCS	Secondary sideroblastic anaemia || id:finngen_R12_D3_SIDEROANASCND	Wald ratio	1	-1.24105	1.2493	0.320517	-3.68968	1.20758	0.28908	0.0249799	3.34537	0.94231
CCS	Other nutritional anaemias || id:finngen_R12_D3_NUTRIANAEMIAOTHER	Wald ratio	1	-0.660741	0.665347	0.320673	-1.96482	0.64334	0.516469	0.140181	1.90283	0.94231
CCS	Habit and impulse disorders || id:finngen_R12_F5_HABIT	Wald ratio	1	-0.511272	0.515095	0.320915	-1.52086	0.498313	0.599732	0.218524	1.64594	0.94231
CCS	Lesion of lateral popliteal nerve || id:finngen_R12_G6_FEMLAPOP	Wald ratio	1	-0.29285	0.295073	0.32097	-0.871192	0.285492	0.746134	0.418453	1.33042	0.94231
CCS	Neuroendocrine tumor and carcinoma of small intestine, excluding all cancers (controls excluding all cancers) || id:finngen_R12_C3_SMALL_INTESTINE_NEUROENDOCRINE_EXALLC	Wald ratio	1	0.596518	0.601526	0.321356	-0.582473	1.77551	1.81579	0.558515	5.90329	0.94231
CCS	Chronic kidney disease || id:finngen_R12_N14_CHRONKIDNEYDIS	Wald ratio	1	-0.113788	0.114744	0.321358	-0.338685	0.11111	0.892447	0.712707	1.11752	0.94231
CCS	Amyloidosis, other/unspecified || id:finngen_R12_E4_AMYLNAS	Wald ratio	1	0.530641	0.535326	0.321565	-0.518598	1.57988	1.70002	0.595354	4.85438	0.94231
CCS	Benign neoplasm: Respiratory system, unspecified || id:finngen_R12_CD2_BENIGN_RESPIRATORY_NOS	Wald ratio	1	-1.47507	1.49058	0.322375	-4.39661	1.44648	0.228764	0.012319	4.24812	0.94231
CCS	Drug-induced myopathy || id:finngen_R12_G6_DRUGMYOP	Wald ratio	1	-1.24767	1.26201	0.322838	-3.72121	1.22586	0.287172	0.0242047	3.40709	0.94231
CCS	Coronary artery bypass grafting || id:finngen_R12_I9_CABG	Wald ratio	1	0.118747	0.120494	0.324378	-0.117422	0.354916	1.12609	0.88921	1.42606	0.94231
CCS	Drug-induced dystonia || id:finngen_R12_DRUGADVERS_DYSTON	Wald ratio	1	-1.20813	1.226	0.324415	-3.6111	1.19483	0.298754	0.0270221	3.303	0.94231
CCS	Diaphragmatic hernia || id:finngen_R12_K11_DIAHER	Wald ratio	1	0.100986	0.10265	0.325219	-0.100208	0.30218	1.10626	0.904649	1.3528	0.94231
CCS	Hyperkalaemia || id:finngen_R12_E4_HYPERKALAEMIA	Wald ratio	1	-0.277469	0.282528	0.326054	-0.831223	0.276286	0.757699	0.435516	1.31822	0.94231
CCS	Other and unspecified visual disturbances || id:finngen_R12_H7_VISDISTNAS	Wald ratio	1	0.206949	0.210823	0.326286	-0.206265	0.620162	1.22992	0.813618	1.85923	0.94231
CCS	Brain meningioma, excluding all cancers (controls excluding all cancers) || id:finngen_R12_C3_MENINGIOMA_EXALLC	Wald ratio	1	-0.290827	0.296423	0.326533	-0.871815	0.290162	0.747645	0.418192	1.33664	0.94231
CCS	Other and unspecified disease of Bartholin gland || id:finngen_R12_N14_BARTHOOTHNAS	Wald ratio	1	-0.388726	0.396967	0.327462	-1.16678	0.38933	0.67792	0.311367	1.47599	0.94231
CCS	Meningitis, viral || id:finngen_R12_G6_MENINGVIR	Wald ratio	1	0.988833	1.00993	0.327525	-0.990628	2.96829	2.6881	0.371343	19.4587	0.94231
CCS	Other disorders of binocular movement || id:finngen_R12_H7_BINOCUMOVOTH	Wald ratio	1	0.425027	0.43418	0.327621	-0.425967	1.27602	1.52963	0.653138	3.58235	0.94231
CCS	Degenerative myopia || id:finngen_R12_H7_DEGENMYOPIA	Wald ratio	1	0.816472	0.834757	0.328027	-0.819651	2.4526	2.2625	0.440585	11.6185	0.94231
CCS	Bacterial, viral and other infectious agents || id:finngen_R12_AB1_BACT_BIR_OTHER_INF_AGENTS	Wald ratio	1	0.208437	0.213239	0.328331	-0.209511	0.626385	1.23175	0.810981	1.87083	0.94231
CCS	Hypothyroidism due to medicaments and other exogenous substances || id:finngen_R12_E4_HYTHYSUBS	Wald ratio	1	0.643561	0.658805	0.328637	-0.647696	1.93482	1.90325	0.52325	6.92279	0.94231
CCS	Intrahepatic Cholestasis of Pregnancy (ICP)?, incl. ICD-8 || id:finngen_R12_O15_ICP_WIDE	Wald ratio	1	-0.211225	0.216234	0.328652	-0.635044	0.212595	0.809592	0.529912	1.23688	0.94231
CCS	Other disorders of breast and lactation associated with childbirth || id:finngen_R12_O15_BREAST_LACT_OTHER_DIS	Wald ratio	1	0.483412	0.495218	0.328986	-0.487216	1.45404	1.6216	0.614334	4.28037	0.94231
CCS	Carcinoma in situ of breast (controls excluding all cancers) || id:finngen_R12_CD2_INSITU_BREAST_EXALLC	Wald ratio	1	-0.982352	1.00648	0.329051	-2.95505	0.990351	0.374429	0.0520758	2.69218	0.94231
CCS	Fracture of spine, level unspecified || id:finngen_R12_ST19_FRACT_SPINE_LEVEL_UNSPE	Wald ratio	1	1.55013	1.58915	0.329339	-1.5646	4.66487	4.7121	0.209171	106.152	0.94231
CCS	Other inflammation of vagina/vulva || id:finngen_R12_N14_OTHINFVAGVULV	Wald ratio	1	-0.331819	0.340214	0.3294	-0.998638	0.335001	0.717617	0.368381	1.39794	0.94231
CCS	Female genital prolapse || id:finngen_R12_N14_FEMGENPROL	Wald ratio	1	0.0941485	0.0965836	0.329665	-0.0951552	0.283452	1.09872	0.909232	1.32771	0.94231
CCS	Diaper [napkin] dermatitis || id:finngen_R12_L12_DIAPER	Wald ratio	1	1.67919	1.72307	0.329792	-1.69803	5.0564	5.36119	0.183044	157.024	0.94231
CCS	Emphysema || id:finngen_R12_J10_EMPHYSEMA	Wald ratio	1	0.238189	0.244701	0.33036	-0.241425	0.717803	1.26895	0.785508	2.04993	0.94231
CCS	Gluteal tendinitis || id:finngen_R12_M13_GLUTEALTEND	Wald ratio	1	-0.335128	0.344995	0.331349	-1.01132	0.341061	0.715246	0.363739	1.40644	0.94231
CCS	Embolic stroke || id:finngen_R12_I9_STR_EMBOLIC	Wald ratio	1	-0.290522	0.299308	0.331725	-0.877165	0.296121	0.747873	0.415961	1.34463	0.94231
CCS	Other and unspecified urticaria || id:finngen_R12_L12_URTICA_NAS	Wald ratio	1	-0.133162	0.137218	0.331826	-0.402108	0.135785	0.875323	0.668908	1.14544	0.94231
CCS	Meniscus derangement || id:finngen_R12_M13_MENISCUSDERANGEMENTS	Wald ratio	1	0.0732808	0.07565	0.332703	-0.0749931	0.221555	1.07603	0.92775	1.24802	0.94231
CCS	Rheumatic valve diseases || id:finngen_R12_I9_RHEUVALV	Wald ratio	1	0.412778	0.426404	0.333022	-0.422974	1.24853	1.51101	0.655096	3.48522	0.94231
CCS	Other acute skin changes due to ultraviolet radiation || id:finngen_R12_L12_OTHACUSKINSUN	Wald ratio	1	0.340202	0.352276	0.334181	-0.350258	1.03066	1.40523	0.704506	2.80292	0.94231
CCS	Disorders of oesophagus in diseases classified elsewhere || id:finngen_R12_K11_DISOESINOTH	Wald ratio	1	-0.464896	0.481439	0.334226	-1.40852	0.478726	0.628201	0.244506	1.61402	0.94231
CCS	Abscess of tendon sheath || id:finngen_R12_M13_ABSCTENDON	Wald ratio	1	0.839302	0.869723	0.334534	-0.865356	2.54396	2.31475	0.420902	12.73	0.94231
CCS	Volvulus || id:finngen_R12_K11_VOLVU	Wald ratio	1	0.392442	0.407615	0.33566	-0.406484	1.19137	1.48059	0.665988	3.29158	0.94231
CCS	Hypoparathyroidism || id:finngen_R12_E4_HYPOPARA	Wald ratio	1	0.344276	0.358003	0.336222	-0.357409	1.04596	1.41097	0.699486	2.84613	0.94231
CCS	Perichondritis of external ear || id:finngen_R12_H8_PERCHRONDR	Wald ratio	1	0.49113	0.511259	0.336739	-0.510938	1.4932	1.63416	0.599933	4.45131	0.94231
CCS	Defects in the complement system || id:finngen_R12_D3_COMPLEMENTDEF	Wald ratio	1	0.784973	0.817192	0.336767	-0.816723	2.38667	2.19235	0.441877	10.8772	0.94231
CCS	Oral leukoplakia and related diseases || id:finngen_R12_K11_ORAL_LEUCOPLAC_RELAT	Wald ratio	1	-0.273271	0.284971	0.337588	-0.831813	0.285272	0.760887	0.435259	1.33012	0.94231
CCS	Cholera || id:finngen_R12_AB1_CHOLERA	Wald ratio	1	0.307404	0.32093	0.338137	-0.321619	0.936427	1.35989	0.724974	2.55085	0.94231
CCS	Non-small cell lung cancer, adenocarcinoma, excluding all cancers (controls excluding all cancers) || id:finngen_R12_C3_NSCLC_ADENO_EXALLC	Wald ratio	1	0.25845	0.270252	0.338906	-0.271244	0.788144	1.29492	0.762431	2.19931	0.94231
CCS	Streptococcal septicaemia || id:finngen_R12_AB1_STREPTO_SEPSIS	Wald ratio	1	-0.212936	0.222723	0.339043	-0.649474	0.223601	0.808208	0.52232	1.25057	0.94231
CCS	Vascular syndromes of brain in cerebrovascular disorders || id:finngen_R12_I9_VASCSYND	Wald ratio	1	-0.3011	0.315007	0.339147	-0.918514	0.316314	0.740004	0.399112	1.37206	0.94231
CCS	Uterine polyps || id:finngen_R12_N14_UTER_POLYP	Wald ratio	1	0.197118	0.206265	0.339246	-0.207161	0.601398	1.21789	0.812888	1.82467	0.94231
CCS	Panic disorder || id:finngen_R12_F5_PANIC	Wald ratio	1	-0.147218	0.154393	0.340323	-0.449827	0.155392	0.863106	0.637739	1.16812	0.94231
CCS	Pollen allergy || id:finngen_R12_POLLENALLERG	Wald ratio	1	-0.130677	0.137077	0.340431	-0.399348	0.137993	0.877501	0.670757	1.14797	0.94231
CCS	Lipodystrophy, not elsewhere classified || id:finngen_R12_E4_LIPODYST	Wald ratio	1	1.64788	1.73679	0.342719	-1.75623	5.05199	5.19594	0.172694	156.333	0.94231
CCS	Vitiligo || id:finngen_R12_L12_VITILIGO	Wald ratio	1	-0.60446	0.638397	0.34372	-1.85572	0.646798	0.54637	0.156341	1.90942	0.94231
CCS	Narcolepsy and cataplexy || id:finngen_R12_G6_NARCOCATA	Wald ratio	1	0.740668	0.7829	0.34412	-0.793817	2.27515	2.09734	0.452116	9.7294	0.94231
CCS	Onychogryphosis || id:finngen_R12_L12_NAIL_GRYPHOSIS	Wald ratio	1	-1.26097	1.3333	0.344274	-3.87424	1.35229	0.283378	0.0207702	3.86627	0.94231
CCS	Hereditary hypogammaglobulinemia || id:finngen_R12_D3_HEREDHYPOGAMMA	Wald ratio	1	1.07116	1.13304	0.344463	-1.1496	3.29192	2.91876	0.316762	26.8944	0.94231
CCS	Disorders of psychological development || id:finngen_R12_F5_PSYCHDEV	Wald ratio	1	0.165572	0.17515	0.344499	-0.177723	0.508867	1.18007	0.837175	1.6634	0.94231
CCS	Chronic lymphocytic leukaemia and small lyphocytis leukaemia, excluding all cancers (controls excluding all cancers) || id:finngen_R12_C3_CLL_EXALLC	Wald ratio	1	-0.393812	0.416971	0.344935	-1.21107	0.423451	0.674481	0.297877	1.52722	0.94231
CCS	Other abortion || id:finngen_R12_O15_ABORT_OTHER	Wald ratio	1	0.688804	0.729348	0.34496	-0.740719	2.11833	1.99133	0.476771	8.31721	0.94231
CCS	Behavioural and emotional disorders with onset usually occurring in childhood and adolescence || id:finngen_R12_F5_BEHEMOCHILD	Wald ratio	1	-0.12765	0.135186	0.345039	-0.392614	0.137314	0.880161	0.675289	1.14719	0.94231
CCS	Chronic gastritis || id:finngen_R12_K11_CHRONGASTR	Wald ratio	1	-0.109524	0.116008	0.345113	-0.3369	0.117851	0.89626	0.71398	1.12508	0.94231
CCS	Pain in thoracic spine || id:finngen_R12_M13_THORACISPINEPAIN	Wald ratio	1	-0.146282	0.155402	0.346545	-0.450871	0.158306	0.863914	0.637073	1.17153	0.94231
CCS	Gastric ulcer - Acute with haemorrhage, drug-induced || id:finngen_R12_GASTRIC_ULCER_ACUTE_W_HAEMORRHAGE	Wald ratio	1	1.48507	1.57788	0.346613	-1.60757	4.57771	4.41526	0.200373	97.2911	0.94231
CCS	Corneal degeneration || id:finngen_R12_H7_CORNEALDYSTROPHY	Wald ratio	1	-0.536182	0.569989	0.346865	-1.65336	0.580997	0.584977	0.191405	1.78782	0.94231
CCS	Gastro-oesophageal reflux disease || id:finngen_R12_K11_REFLUX	Wald ratio	1	0.0656393	0.0697856	0.346917	-0.0711404	0.202419	1.06784	0.931331	1.22436	0.94231
CCS	Polycystic ovarian syndrome, broad definition || id:finngen_R12_E4_PCOS_BROAD	Wald ratio	1	0.174027	0.185023	0.346927	-0.188619	0.536672	1.19009	0.828102	1.7103	0.94231
CCS	Rheumatoid lung disease || id:finngen_R12_RHEUMAT_LUNG	Wald ratio	1	-1.03627	1.10289	0.347426	-3.19794	1.1254	0.354776	0.0408464	3.08144	0.94231
CCS	Algoneurodystrophy || id:finngen_R12_M13_ALGONEURO	Wald ratio	1	0.343196	0.365306	0.347486	-0.372803	1.0592	1.40945	0.688801	2.88405	0.94231
CCS	Atopic conjunctivitis || id:finngen_R12_H7_CONJUNCTIVITISATOPIC	Wald ratio	1	-0.285164	0.304144	0.348452	-0.881287	0.310958	0.751891	0.414249	1.36473	0.94231
CCS	Disorders of orbit || id:finngen_R12_H7_ORBIT	Wald ratio	1	0.292597	0.312417	0.348986	-0.319741	0.904935	1.3399	0.726337	2.47177	0.94231
CCS	Acute bronchiolitis || id:finngen_R12_J10_BRONCHIOLITIS	Wald ratio	1	0.229783	0.245432	0.34915	-0.251264	0.710831	1.25833	0.777817	2.03568	0.94231
CCS	Precocious puberty || id:finngen_R12_E4_PREPUB	Wald ratio	1	-0.889947	0.950858	0.349303	-2.75363	0.973734	0.410678	0.0636964	2.64781	0.94231
CCS	Thrombotic microangiopathy || id:finngen_R12_M13_HTROMBMICROANG	Wald ratio	1	0.823444	0.882873	0.350982	-0.906987	2.55387	2.27833	0.403739	12.8568	0.94231
CCS	Small cell lung cancer, excluding all cancers (controls excluding all cancers) || id:finngen_R12_C3_SCLC_EXALLC	Wald ratio	1	0.392195	0.420573	0.351065	-0.432128	1.21652	1.48023	0.649127	3.37542	0.94231
CCS	Other assisted single delivery || id:finngen_R12_O15_DELIV_OTHER_ASSIST	Wald ratio	1	-0.470806	0.505149	0.351329	-1.4609	0.519287	0.624498	0.232028	1.68083	0.94231
CCS	Metabolic disorders || id:finngen_R12_E4_METABOLIA	Wald ratio	1	0.0472552	0.0507028	0.351335	-0.0521224	0.146633	1.04839	0.949213	1.15793	0.94231
CCS	Anxious personality disorder || id:finngen_R12_F5_ANXPER	Wald ratio	1	0.436665	0.469585	0.352426	-0.483722	1.35705	1.54754	0.616484	3.88472	0.94231
CCS	Endometriosis of pelvic peritoneum || id:finngen_R12_N14_ENDOMETRIOSIS_PELVICPERITONEUM	Wald ratio	1	-0.139326	0.149857	0.352511	-0.433046	0.154393	0.869944	0.648531	1.16695	0.94231
CCS	Neovascular glaucoma || id:finngen_R12_DM_NEOVASCULAR_GLAUCOMA	Wald ratio	1	0.30371	0.327346	0.353513	-0.337888	0.945308	1.35488	0.713275	2.5736	0.94231
CCS	Simple and mucopurulent chronic bronchitis || id:finngen_R12_J10_SIMPLBRONCH	Wald ratio	1	0.284527	0.307749	0.355204	-0.318661	0.887715	1.32913	0.727122	2.42957	0.94231
CCS	Distal bite || id:finngen_R12_K11_DISTAL_BITE	Wald ratio	1	0.308728	0.334146	0.355522	-0.346198	0.963654	1.36169	0.707372	2.62126	0.94231
CCS	Pain in joint || id:finngen_R12_JOINTPAIN	Wald ratio	1	-0.0639887	0.0692857	0.355721	-0.199789	0.0718112	0.938016	0.818904	1.07445	0.94231
CCS	Nezelof syndrome || id:finngen_R12_D3_NEFELOF	Wald ratio	1	0.954182	1.03355	0.355896	-1.07157	2.97993	2.59655	0.342471	19.6865	0.94231
CCS	Migraine with aura || id:finngen_R12_G6_MIGRAINE_WITH_AURA	Wald ratio	1	0.109742	0.119407	0.358065	-0.124295	0.343779	1.11599	0.883119	1.41027	0.94231
CCS	Dissociative [conversion] disorders || id:finngen_R12_F5_DISSOCIATIVE	Wald ratio	1	-0.299559	0.326172	0.358406	-0.938857	0.339739	0.741145	0.391075	1.40458	0.94231
CCS	Colitis, primary sclerosing, strict definition || id:finngen_R12_K11_PSC_COLITIS_STRICT	Wald ratio	1	0.588961	0.642497	0.359313	-0.670333	1.84826	1.80212	0.511538	6.34873	0.94231
CCS	Labour and delivery complicated by umbilical cord complications || id:finngen_R12_O15_LABOUR_UMBILICAL	Wald ratio	1	-0.262199	0.286103	0.35943	-0.82296	0.298562	0.769358	0.43913	1.34792	0.94231
CCS	Pneumonia due to Haemophilus influenzae || id:finngen_R12_J10_PNEUMOHAEM	Wald ratio	1	1.06957	1.16817	0.359881	-1.22005	3.35918	2.91412	0.295217	28.7656	0.94231
CCS	Von Willebrand disease || id:finngen_R12_D3_VONVILLEBRAND	Wald ratio	1	-0.535139	0.584745	0.360105	-1.68124	0.610962	0.585588	0.186143	1.8422	0.94231
CCS	Ankylosing spondylitis || id:finngen_R12_M13_ANKYLOSPON	Wald ratio	1	-0.18906	0.206687	0.36034	-0.594167	0.216046	0.827737	0.552022	1.24116	0.94231
CCS	Panniculitis affecting regions of neck and back || id:finngen_R12_M13_PANNICULITIS	Wald ratio	1	0.298888	0.326782	0.360382	-0.341606	0.939381	1.34836	0.710628	2.5584	0.94231
CCS	Other specified/unspecified soft tissue disorders || id:finngen_R12_M13_SOFTTISSUENAS	Wald ratio	1	-0.261489	0.286041	0.360629	-0.822129	0.299151	0.769904	0.439495	1.34871	0.94231
CCS	Sensorineural hearing loss || id:finngen_R12_H8_HL_SEN_NAS	Wald ratio	1	0.059779	0.0653923	0.360633	-0.06839	0.187948	1.0616	0.933896	1.20677	0.94231
CCS	Onycholysis || id:finngen_R12_L12_NAIL_LYSIS	Wald ratio	1	-0.769501	0.842521	0.361068	-2.42084	0.881839	0.463244	0.0888468	2.41534	0.94231
CCS	Wide developmental disorders (more control exclusions) || id:finngen_R12_KRA_PSY_DEVWIDE_EXMORE	Wald ratio	1	-0.360042	0.394415	0.361321	-1.13309	0.413011	0.697647	0.322035	1.51136	0.94231
CCS	Lagophthalmos || id:finngen_R12_H7_LAGOPHTALMOS	Wald ratio	1	-0.576922	0.63271	0.36186	-1.81703	0.663189	0.561624	0.162507	1.94097	0.94231
CCS	Postmenopausal osteoporosis with pathological fracture || id:finngen_R12_OSTPOPATFRCTURE_POSTEMENO	Wald ratio	1	-0.261572	0.287071	0.362202	-0.824231	0.301087	0.76984	0.438572	1.35133	0.94231
CCS	Disorders of aromatic amino-acid metabolism || id:finngen_R12_E4_AROMAMINO	Wald ratio	1	1.09683	1.20477	0.362605	-1.26451	3.45818	2.99467	0.282379	31.759	0.94231
CCS	Nephropathy induced by other drugs, medicaments and biological substances || id:finngen_R12_NEPHROP_INDUCED_OTHER_DRUGS_MEDICAM_BIOLO_SUBST	Wald ratio	1	1.52884	1.68036	0.362913	-1.76467	4.82235	4.61283	0.171243	124.257	0.94231
CCS	Factitial dermatitis || id:finngen_R12_L12_FACTITIALDERMAT	Wald ratio	1	-0.85537	0.941477	0.363592	-2.70066	0.989924	0.425126	0.0671609	2.69103	0.94231
CCS	Maternal care for known or suspected disproportion || id:finngen_R12_O15_MATERN_CARE_DISPROP	Wald ratio	1	0.277388	0.305337	0.363632	-0.321072	0.875848	1.31968	0.725371	2.40091	0.94231
CCS	Ankyloglossia || id:finngen_R12_Q17_ANKYLOGLOSSIA	Wald ratio	1	-0.475023	0.523164	0.363889	-1.50043	0.550379	0.621871	0.223035	1.73391	0.94231
CCS	Other extrapyramidal and movement disorders in other diseases || id:finngen_R12_G6_XTRAPYROTH	Wald ratio	1	0.120974	0.133283	0.364063	-0.14026	0.382209	1.1286	0.869132	1.46552	0.94231
CCS	Personality and behavioural disorders due to brain disease, damage and dysfunction || id:finngen_R12_F5_PERSBEHORG	Wald ratio	1	0.494774	0.545424	0.364335	-0.574256	1.5638	1.64013	0.563123	4.77696	0.94231
CCS	Viral conjunctivitis || id:finngen_R12_AB1_VIRAAL_CONJUNCT	Wald ratio	1	0.41337	0.456021	0.364687	-0.480432	1.30717	1.5119	0.618516	3.6957	0.94231
CCS	Keratitis and keratoconjunctivitis in other diseases classified elsewhere || id:finngen_R12_H7_KERATITISINOTH	Wald ratio	1	0.318516	0.351525	0.364884	-0.370473	1.00751	1.37509	0.690408	2.73876	0.94231
CCS	Asthma-related acute respiratory infections || id:finngen_R12_ASTHMA_ACUTE_RESPIRATORY_INFECTIONS	Wald ratio	1	0.0777646	0.0859207	0.365426	-0.0906399	0.246169	1.08087	0.913347	1.27912	0.94231
CCS	Crohn's disease NAS || id:finngen_R12_CHRONNAS	Wald ratio	1	-0.224193	0.248025	0.366042	-0.710321	0.261936	0.799161	0.491486	1.29944	0.94231
CCS	Paralytic ileus and intestinal obstruction || id:finngen_R12_K11_ILEUS	Wald ratio	1	-0.107493	0.119103	0.36678	-0.340936	0.125949	0.898082	0.711104	1.13422	0.94231
CCS	Motor neuron disease || id:finngen_R12_G6_ALS	Wald ratio	1	-0.44517	0.493486	0.367008	-1.4124	0.522063	0.640715	0.243557	1.6855	0.94231
CCS	Other and unspecified types of non-Hodgkin lymphoma, hilmo (controls excluding all cancers) || id:finngen_R12_CD2_NONHODGKIN_NAS_EXALLC	Wald ratio	1	0.299919	0.333076	0.36788	-0.35291	0.952748	1.34975	0.70264	2.59282	0.94231
CCS	Other and unspecified diseases of spleen || id:finngen_R12_D3_SPLEENNAS	Wald ratio	1	-0.970354	1.07807	0.368077	-3.08338	1.14267	0.378949	0.0458044	3.13512	0.94231
CCS	Other diseases of peritoneum || id:finngen_R12_K11_OTHPERITON	Wald ratio	1	-0.280597	0.311755	0.368091	-0.891637	0.330443	0.755333	0.409984	1.39158	0.94231
CCS	Hypersensitivity angiitis || id:finngen_R12_M13_HYPERANG	Wald ratio	1	0.856011	0.951706	0.368414	-1.00933	2.72136	2.35375	0.364462	15.2009	0.94231
CCS	Otalgia || id:finngen_R12_H8_OTALGIA	Wald ratio	1	0.207998	0.231379	0.36868	-0.245505	0.661502	1.23121	0.782309	1.9377	0.94231
CCS	Phakomatoses, not elsewhere classified || id:finngen_R12_Q17_PHAKOMATOSES_NOT_ELSEW_CLASSIFIED	Wald ratio	1	0.573978	0.639808	0.369661	-0.680046	1.828	1.77532	0.506594	6.22144	0.94231
CCS	Cardiac arrhythmias || id:finngen_R12_CARDIAC_ARRHYTM	Wald ratio	1	-0.0494969	0.0552464	0.37029	-0.15778	0.0587861	0.951708	0.854038	1.06055	0.94231
CCS	Follicular adenocarcinoma of thyroid gland, excluding all cancers (controls excluding all cancers) || id:finngen_R12_C3_THYROID_FOLLICULAR_EXALLC	Wald ratio	1	-0.602407	0.672439	0.370331	-1.92039	0.715575	0.547492	0.14655	2.04536	0.94231
CCS	Benign neoplasm: Bones of skull and face || id:finngen_R12_CD2_BENIGN_BONE_SKULL_FACE	Wald ratio	1	-0.608603	0.681172	0.371609	-1.9437	0.726495	0.54411	0.143173	2.06782	0.94231
CCS	Cholangitis (primary sclerosing, PSC) || id:finngen_R12_K11_CHOLANGI	Wald ratio	1	-0.234354	0.26298	0.37285	-0.749794	0.281086	0.791082	0.472464	1.32457	0.94231
CCS	Migraine with aura, drug-induced || id:finngen_R12_G6_MIGRAINE_WITH_AURA_ADVERSE	Wald ratio	1	-0.57041	0.640539	0.373189	-1.82587	0.685047	0.565293	0.161078	1.98386	0.94231
CCS	Type 1 diabetes, strict definition, subgroup 2 || id:finngen_R12_T1D_STRICT2	Wald ratio	1	-1.1366	1.27882	0.374113	-3.64308	1.36987	0.320907	0.0261715	3.93485	0.94231
CCS	Other bursitis of knee || id:finngen_R12_M13_BURSITISKNEEOTH	Wald ratio	1	0.502377	0.566006	0.374766	-0.606995	1.61175	1.65264	0.544986	5.01157	0.94231
CCS	Other disorders of Eustachian tube || id:finngen_R12_H8_EUSTNAS	Wald ratio	1	-0.349103	0.393605	0.375112	-1.12057	0.422362	0.70532	0.326094	1.52556	0.94231
CCS	Atrial fibrillation and flutter || id:finngen_R12_I9_AF	Wald ratio	1	0.0679996	0.0767031	0.375332	-0.0823384	0.218338	1.07036	0.92096	1.24401	0.94231
CCS	Typhoid and paratyphoid fevers || id:finngen_R12_AB1_TYPHOIDPARATHYPHOID	Wald ratio	1	0.881508	0.99458	0.375449	-1.06787	2.83089	2.41454	0.34374	16.9605	0.94231
CCS	Disorders of parathyroid gland, other and/or unspecified || id:finngen_R12_E4_PARANAS	Wald ratio	1	0.732936	0.827263	0.37563	-0.8885	2.35437	2.08118	0.411272	10.5315	0.94231
CCS	Pleural effusion || id:finngen_R12_J10_PLEUREFFUSION	Wald ratio	1	-0.144818	0.163499	0.375756	-0.465275	0.17564	0.86518	0.627962	1.19201	0.94231
CCS	Postpolio syndrome || id:finngen_R12_G6_POSTPOLIO	Wald ratio	1	1.32067	1.49116	0.375796	-1.602	4.24334	3.74594	0.201493	69.6402	0.94231
CCS	Other noninfective gastroenteritis and colitis || id:finngen_R12_K11_OTHENTERCOL	Wald ratio	1	-0.106721	0.120561	0.376051	-0.343021	0.12958	0.898777	0.709623	1.13835	0.94231
CCS	IgA nephropathy (IgA glomerulonephritis) || id:finngen_R12_N14_IGA_NEPHROPATHY	Wald ratio	1	-0.388897	0.439635	0.376377	-1.25058	0.472787	0.677804	0.286338	1.60446	0.94231
CCS	Hypothyroidism, autoimmune, DX-based || id:finngen_R12_E4_HYTHY_AI_DX	Wald ratio	1	0.966525	1.09279	0.376452	-1.17535	3.1084	2.62879	0.308711	22.3852	0.94231
CCS	Other inflammatory liver diseases || id:finngen_R12_K11_OTHINFLIV	Wald ratio	1	-0.225126	0.254645	0.376654	-0.724232	0.273979	0.798415	0.484697	1.31519	0.94231
CCS	Fracture of foot, except ankle || id:finngen_R12_ST19_FRACT_FOOT_ANKLE	Wald ratio	1	0.10763	0.12175	0.37668	-0.130999	0.34626	1.11364	0.877219	1.41377	0.94231
CCS	Haemorrhagic disorder due to circulating anticoagulants || id:finngen_R12_D3_HAEMORRHAGCIRGUANTICO	Wald ratio	1	0.565123	0.639444	0.376819	-0.688187	1.81843	1.75966	0.502486	6.16219	0.94231
CCS	Melanocytic naevi of trunk || id:finngen_R12_CD2_BENIGN_MELANOCYTIC_TRUNK	Wald ratio	1	-0.161986	0.183742	0.377996	-0.52212	0.198148	0.850453	0.593262	1.21914	0.94231
CCS	Subacute thyroiditis || id:finngen_R12_E4_THYROIDITSUBAC	Wald ratio	1	0.306355	0.347761	0.378354	-0.375258	0.987967	1.35846	0.687112	2.68577	0.94231
CCS	Chronic thyroiditis || id:finngen_R12_E4_THYROIDITCHRON	Wald ratio	1	-0.937843	1.06561	0.378808	-3.02645	1.15076	0.391471	0.0484876	3.1606	0.94231
CCS	Mental and behavioural disorders due to use of volatile solvents || id:finngen_R12_F5_SOLVENT	Wald ratio	1	1.13353	1.28828	0.378924	-1.39149	3.65855	3.1066	0.248704	38.805	0.94231
CCS	Gestational diabetes (for exclusion) || id:finngen_R12_GEST_DIABETES	Wald ratio	1	0.0860966	0.0978559	0.378951	-0.105701	0.277894	1.08991	0.899694	1.32035	0.94231
CCS	Aortic arch syndrome [Takayasu] || id:finngen_R12_M13_TAKAYASU	Wald ratio	1	1.33844	1.52148	0.379025	-1.64366	4.32053	3.81307	0.193272	75.2284	0.94231
CCS	LSIL lesion of the vulva || id:finngen_R12_N14_VULVAL_LSIL	Wald ratio	1	-0.343057	0.390713	0.379929	-1.10885	0.42274	0.709598	0.329937	1.52614	0.94231
CCS	Infection of intervertebral disc (pyogenic) || id:finngen_R12_M13_DISCINFECTION	Wald ratio	1	0.538826	0.613909	0.380108	-0.664436	1.74209	1.71399	0.514564	5.70925	0.94231
CCS	Duodenal ulcer - Acute with haemorrhage, drug-induced || id:finngen_R12_DUODENAL_ULCER_ACUTE_W_HAEMORRHAGE	Wald ratio	1	1.45393	1.65708	0.380266	-1.79395	4.70182	4.27992	0.166303	110.147	0.94231
CCS	Congenital myopathies || id:finngen_R12_G6_CONMYOP	Wald ratio	1	-1.42257	1.62169	0.380369	-4.60108	1.75594	0.241093	0.010041	5.78887	0.94231
CCS	Respiratory conditions due to inhalation of chemicals, gases, fumes and vapours || id:finngen_R12_J10_CHEMGASRESP	Wald ratio	1	0.637721	0.726988	0.380372	-0.787174	2.06262	1.89216	0.455129	7.86653	0.94231
CCS	Obstructed labour due to malposition and malpresentation of fetus || id:finngen_R12_O15_LABOUR_MALPOS	Wald ratio	1	-0.111661	0.127427	0.38088	-0.361418	0.138096	0.894347	0.696687	1.14809	0.94231
CCS	Iridocyclitis in diseases classified elsewhere || id:finngen_R12_H7_IRIDOCYCLITISINOTH	Wald ratio	1	0.439775	0.501892	0.380903	-0.543934	1.42348	1.55236	0.58046	4.15156	0.94231
CCS	Malignant neoplasm of testis, excluding all cancers (controls excluding all cancers) || id:finngen_R12_C3_TESTIS_EXALLC	Wald ratio	1	-0.423036	0.483683	0.381784	-1.37106	0.524983	0.655055	0.253839	1.69043	0.94231
CCS	Benign neoplasm: Cranial nerves || id:finngen_R12_CD2_BENIGN_CRANIAL_NERVE	Wald ratio	1	-0.352139	0.402913	0.382128	-1.14185	0.437571	0.703183	0.319228	1.54894	0.94231
CCS	Follicular lymphoma, hilmo (controls excluding all cancers) || id:finngen_R12_CD2_FOLLICULAR_LYMPHOMA_EXALLC	Wald ratio	1	-0.29261	0.33494	0.382325	-0.949092	0.363872	0.746313	0.387092	1.43889	0.94231
CCS	Polyarthrosis || id:finngen_R12_M13_ARTHROSIS_POLY	Wald ratio	1	-0.122958	0.140792	0.382482	-0.398911	0.152994	0.8843	0.67105	1.16532	0.94231
CCS	Hereditary deficiency of other clotting factors || id:finngen_R12_D3_HEREDOTHCLOFACTORS	Wald ratio	1	0.625403	0.716568	0.382785	-0.779069	2.02988	1.869	0.458833	7.61314	0.94231
CCS	Thoracic root disorders || id:finngen_R12_G6_THROOT	Wald ratio	1	-1.38173	1.5837	0.382953	-4.48579	1.72233	0.251143	0.0112679	5.59755	0.94231
CCS	Placenta praevia || id:finngen_R12_O15_PLAC_PRAEVIA	Wald ratio	1	-0.260995	0.29916	0.382977	-0.847348	0.325359	0.770285	0.42855	1.38453	0.94231
CCS	Congenital malformations of nose || id:finngen_R12_Q17_CONGEN_MALFO_NOSE	Wald ratio	1	1.4544	1.66744	0.38308	-1.81379	4.72259	4.28193	0.163035	112.46	0.94231
CCS	Dermatopolymyositis (FG) || id:finngen_R12_DERMATOPOLY_FG	Wald ratio	1	-0.492631	0.565095	0.383336	-1.60022	0.614956	0.611017	0.201852	1.84957	0.94231
CCS	Oral leukoplakia || id:finngen_R12_K11_ORAL_LEUCOPLACIA	Wald ratio	1	-0.450195	0.516641	0.383543	-1.46281	0.562422	0.637504	0.231584	1.75492	0.94231
CCS	Congenital malformations and deformations of the musculoskeletal system || id:finngen_R12_Q17_CONGEN_MALFO_DEFORMAT_MUSCULOS_SYSTEM	Wald ratio	1	-0.182975	0.210242	0.384133	-0.59505	0.2291	0.832789	0.551535	1.25747	0.94231
CCS	Wegener granulomatosis || id:finngen_R12_M13_WEGENER	Wald ratio	1	0.473499	0.544736	0.384723	-0.594183	1.54118	1.6056	0.552013	4.6701	0.94231
CCS	Spontaneous rupture of synovium and tendon || id:finngen_R12_M13_SPONTRUPTSYNOTEND	Wald ratio	1	-0.195261	0.224789	0.385043	-0.635847	0.245325	0.82262	0.529487	1.27804	0.94231
CCS	Other specified and unspecified disorders of conjunctiva || id:finngen_R12_H7_CONJUNAS	Wald ratio	1	-0.609536	0.701859	0.385143	-1.98518	0.766107	0.543603	0.137356	2.15137	0.94231
CCS	Other female pelvic inflammatory diseases || id:finngen_R12_N14_OTHFEMPELINF	Wald ratio	1	0.135183	0.155715	0.385316	-0.170019	0.440385	1.14475	0.843649	1.55331	0.94231
CCS	Systemic disorders of connective tissue in diseases classified elsewhere || id:finngen_R12_M13_SYSTCONINOTH	Wald ratio	1	-0.920557	1.06085	0.385528	-2.99982	1.15871	0.398297	0.049796	3.18581	0.94231
CCS	Unspecified organic or symptomatic mental disorder || id:finngen_R12_F5_UNSORG	Wald ratio	1	-0.958055	1.10409	0.385542	-3.12208	1.20597	0.383638	0.0440655	3.33999	0.94231
CCS	Cicatricial pemphigoid || id:finngen_R12_L12_PEMPHIGOID_CICA	Wald ratio	1	1.29554	1.49415	0.385899	-1.63298	4.22407	3.65298	0.195346	68.311	0.94231
CCS	Benign neoplasm: Brain, unspecified || id:finngen_R12_CD2_BENIGN_BRAIN_NOS	Wald ratio	1	-0.751489	0.867376	0.386274	-2.45155	0.948568	0.471664	0.0861603	2.58201	0.94231
CCS	Deaf mutism, not elsewhere classified || id:finngen_R12_H8_HL_DEAFMUT	Wald ratio	1	0.80612	0.930937	0.386532	-1.01852	2.63076	2.2392	0.36113	13.8843	0.94231
CCS	Hernia of abdominal wall, postoperative || id:finngen_R12_ABDOM_HERNIA_POSTOP	Wald ratio	1	-0.123583	0.14281	0.386839	-0.40349	0.156325	0.883749	0.667985	1.16921	0.94231
CCS	Serous carcinoma of ovary, excluding all cancers (controls excluding all cancers) || id:finngen_R12_C3_OVARY_SEROUS_EXALLC	Wald ratio	1	-0.326645	0.377676	0.387104	-1.06689	0.4136	0.721339	0.344077	1.51225	0.94231
CCS	Kela-code for behavioural disturbances in mental retardation || id:finngen_R12_F5_KELARET	Wald ratio	1	0.651745	0.753778	0.387237	-0.82566	2.12915	1.91889	0.437946	8.40772	0.94231
CCS	Disorder of the sleep-wake schedule || id:finngen_R12_F5_SLEEPWAKE	Wald ratio	1	0.43341	0.501306	0.387279	-0.549149	1.41597	1.54251	0.577441	4.12048	0.94231
CCS	Perioral dermatitis || id:finngen_R12_L12_PERIORALDERM	Wald ratio	1	-0.390906	0.452413	0.387562	-1.27764	0.495823	0.676444	0.278695	1.64185	0.94231
CCS	Benign neoplasm: Mediastinum || id:finngen_R12_CD2_BENIGN_MEDIASTINUM	Wald ratio	1	1.03425	1.19721	0.387652	-1.31229	3.38079	2.813	0.269203	29.3941	0.94231
CCS	Alcoholic liver disease || id:finngen_R12_K11_ALCOLIV	Wald ratio	1	-0.178442	0.206561	0.387658	-0.583301	0.226417	0.836573	0.558053	1.2541	0.94231
CCS	Diabetic retinopathy || id:finngen_R12_DM_RETINOPATHY	Wald ratio	1	0.100906	0.116813	0.387684	-0.128048	0.329861	1.10617	0.879811	1.39077	0.94231
CCS	Streptococcus and staphylococcus as the cause of diseases classified to other chapters || id:finngen_R12_AB1_STREPTSTAPHYCOCC_INOTHER	Wald ratio	1	0.780112	0.903943	0.388132	-0.991617	2.55184	2.18172	0.370976	12.8307	0.94231
CCS	Other neurological diseases || id:finngen_R12_G6_OTHNEU	Wald ratio	1	0.0596021	0.0690706	0.388184	-0.0757763	0.194981	1.06141	0.927024	1.21529	0.94231
CCS	Other septicaemia || id:finngen_R12_AB1_OTHER_SEPSIS	Wald ratio	1	-0.0855149	0.0991291	0.388324	-0.279808	0.108778	0.91804	0.755929	1.11491	0.94231
CCS	Oher contracture of tendon (sheath) || id:finngen_R12_M13_TENDONCONTRACT	Wald ratio	1	0.970902	1.12584	0.38848	-1.23575	3.17756	2.64032	0.290616	23.9881	0.94231
CCS	Dependent personality disorder || id:finngen_R12_F5_DEPPER	Wald ratio	1	0.40243	0.466699	0.388529	-0.512301	1.31716	1.49545	0.599115	3.73281	0.94231
CCS	Other neurotic disorders || id:finngen_R12_F5_NEUROTICOTH	Wald ratio	1	0.25056	0.290907	0.38907	-0.319618	0.820738	1.28474	0.726426	2.27218	0.94231
CCS	Coronary atherosclerosis || id:finngen_R12_I9_CORATHER	Wald ratio	1	-0.0530446	0.061592	0.389114	-0.173765	0.0676757	0.948338	0.840495	1.07002	0.94231
CCS	Inflammatory disease of cervix uteri || id:finngen_R12_N14_INFCERVIX	Wald ratio	1	0.222158	0.258093	0.389365	-0.283704	0.72802	1.24877	0.75299	2.07098	0.94231
CCS	Vestibular neuronitis || id:finngen_R12_H8_VESTIBNEUR	Wald ratio	1	0.188449	0.219068	0.389662	-0.240924	0.617823	1.20738	0.785901	1.85488	0.94231
CCS	Moderate mental retardation || id:finngen_R12_F5_MODRET	Wald ratio	1	-0.738051	0.858005	0.389682	-2.41974	0.943639	0.478045	0.0889446	2.56931	0.94231
CCS	Benign neoplasm of ovary || id:finngen_R12_CD2_BENIGN_OVARY	Wald ratio	1	-0.131687	0.153243	0.390156	-0.432044	0.16867	0.876615	0.649181	1.18373	0.94231
CCS	Disorders of amino-acid transport || id:finngen_R12_E4_AMINOTRANSPORT	Wald ratio	1	-1.39851	1.62765	0.390217	-4.5887	1.79168	0.246964	0.010166	5.9995	0.94231
CCS	Retinal haemorrhage || id:finngen_R12_H7_RETINAHAEMORR	Wald ratio	1	0.378722	0.441599	0.391104	-0.486811	1.24426	1.46042	0.614583	3.47035	0.94231
CCS	Bell's palsy || id:finngen_R12_G6_BELLPA	Wald ratio	1	0.156912	0.183105	0.391474	-0.201975	0.515798	1.16989	0.817116	1.67497	0.94231
CCS	Corneal ulcer || id:finngen_R12_H7_CORNULCER	Wald ratio	1	-0.122332	0.142767	0.391519	-0.402157	0.157492	0.884854	0.668876	1.17057	0.94231
CCS	Pilonidal cyst || id:finngen_R12_L12_PILONIDALCYST	Wald ratio	1	-0.176979	0.206607	0.391669	-0.581929	0.227972	0.837798	0.558819	1.25605	0.94231
CCS	Disorders of puberty, other/unspecified || id:finngen_R12_E4_PUBDISNAS	Wald ratio	1	0.917383	1.07165	0.391973	-1.18306	3.01782	2.50273	0.306341	20.4467	0.94231
CCS	Abscess of mediastinum || id:finngen_R12_J10_ABSCMEDIASTINUM	Wald ratio	1	1.36941	1.59978	0.391999	-1.76616	4.50497	3.93302	0.170988	90.466	0.94231
CCS	Labour and delivery complicated by fetal stress [distress] || id:finngen_R12_O15_LABOUR_FETAL_STRESS	Wald ratio	1	0.103329	0.12095	0.392935	-0.133734	0.340392	1.10886	0.874823	1.4055	0.94231
CCS	Peripheral retinal degeneration || id:finngen_R12_H7_PERIPHRETINADEGEN	Wald ratio	1	-0.320079	0.375643	0.394168	-1.05634	0.416181	0.726092	0.347727	1.51616	0.94231
CCS	Vascular diseases of the intestine || id:finngen_R12_I9_VASCINT	Wald ratio	1	-0.292343	0.343586	0.394848	-0.965772	0.381086	0.746512	0.380689	1.46387	0.94231
CCS	Mental retardation (more control exclusions) || id:finngen_R12_KRA_PSY_MENTALRET_EXMORE	Wald ratio	1	-0.314835	0.370286	0.395187	-1.04059	0.410925	0.72991	0.353245	1.50821	0.94231
CCS	Manic episode || id:finngen_R12_F5_MANIA	Wald ratio	1	-0.326716	0.384301	0.395237	-1.07995	0.426513	0.721288	0.339614	1.53191	0.94231
CCS	Osteonecrosis || id:finngen_R12_M13_OSTEONECROSIS	Wald ratio	1	0.237976	0.27993	0.395255	-0.310687	0.786639	1.26868	0.732943	2.196	0.94231
CCS	COPD || id:finngen_R12_J10_COPD	Wald ratio	1	0.0737774	0.0868308	0.395509	-0.0964109	0.243966	1.07657	0.908091	1.2763	0.94231
CCS	Infectious mononucleosis || id:finngen_R12_AB1_EBV	Wald ratio	1	-0.174416	0.205404	0.395807	-0.577008	0.228176	0.839948	0.561576	1.25631	0.94231
CCS	Peroneal tendinitis || id:finngen_R12_M13_PERONEALTEND	Wald ratio	1	0.448531	0.528688	0.396223	-0.587697	1.48476	1.56601	0.555605	4.4139	0.94231
CCS	Myositis || id:finngen_R12_M13_MYOSITIS	Wald ratio	1	-0.35089	0.41406	0.396751	-1.16245	0.460667	0.704061	0.31272	1.58513	0.94231
CCS	Sacrococcygeal disorders, not elsewhere classified || id:finngen_R12_M13_SACROCOGG	Wald ratio	1	-0.311269	0.367454	0.396941	-1.03148	0.40894	0.732517	0.35648	1.50522	0.94231
CCS	Respiratory and cardiovascular disorders specific to the perinatal period || id:finngen_R12_P16_RESPI_CARDIOV_DISORD_SPECIFIC_PERINA_PERIOD	Wald ratio	1	0.383312	0.453319	0.397794	-0.505193	1.27182	1.46714	0.603389	3.56733	0.94231
CCS	Benign neoplasm of brain and other parts of central nervous system || id:finngen_R12_CD2_BENIGN_BRAIN_CNS	Wald ratio	1	-0.217956	0.257798	0.397859	-0.723241	0.287329	0.804161	0.485177	1.33286	0.94231
CCS	Cyst of spleen || id:finngen_R12_D3_CYSTSPLEEN	Wald ratio	1	-1.31318	1.55336	0.397897	-4.35777	1.7314	0.268963	0.0128069	5.64857	0.94231
CCS	Benign neoplasm of thyroid gland || id:finngen_R12_CD2_BENIGN_THYROID	Wald ratio	1	0.30968	0.3671	0.398901	-0.409836	1.0292	1.36299	0.663759	2.79881	0.94231
CCS	Vascular disorders of the intestines || id:finngen_R12_K11_VASCINT	Wald ratio	1	-0.212895	0.252401	0.398962	-0.707602	0.281812	0.808241	0.492825	1.32553	0.94231
CCS	Tooth eruption problems || id:finngen_R12_K11_ERUPTION	Wald ratio	1	0.134876	0.160147	0.399674	-0.179011	0.448764	1.1444	0.836096	1.56637	0.94231
CCS	Other disorders of cornea || id:finngen_R12_H7_CORNEALOTH	Wald ratio	1	-0.177338	0.210829	0.400268	-0.590563	0.235888	0.837497	0.554015	1.26603	0.94231
CCS	Sequelae of hyperalimentation || id:finngen_R12_E4_HYPERALISEQ	Wald ratio	1	-1.40137	1.66622	0.400323	-4.66717	1.86443	0.246259	0.00939882	6.45226	0.94231
CCS	Other congenital malformations of tongue, mouth and pharynx || id:finngen_R12_Q17_OTHER_CONGEN_MALFO_TONGUE_MOUTH_PHARYNX	Wald ratio	1	0.462634	0.550954	0.401079	-0.617236	1.5425	1.58825	0.539433	4.67628	0.94231
CCS	Gestational [pregnancy-induced] oedema and proteinuria without hypertension || id:finngen_R12_O15_GESTAT_OEDEM_PREINUR	Wald ratio	1	0.180662	0.215192	0.401166	-0.241114	0.602438	1.19801	0.785752	1.82657	0.94231
CCS	Other benign neoplasms of skin || id:finngen_R12_CD2_BENIGN_SKIN	Wald ratio	1	0.0827208	0.0985358	0.401189	-0.110409	0.275851	1.08624	0.895467	1.31765	0.94231
CCS	Sequelae of cerebrovascular disease || id:finngen_R12_I9_SEQULAE	Wald ratio	1	-0.0875178	0.104416	0.401936	-0.292172	0.117137	0.916203	0.74664	1.12427	0.94231
CCS	Deposits [accretions] on teeth || id:finngen_R12_K11_DEPOSITS	Wald ratio	1	0.201977	0.241075	0.402133	-0.27053	0.674484	1.22382	0.762975	1.96302	0.94231
CCS	Autoimmune thyroiditis || id:finngen_R12_E4_THYROIDITAUTOIM	Wald ratio	1	0.403411	0.481862	0.402485	-0.541039	1.34786	1.49692	0.582143	3.84918	0.94231
CCS	Postmenopausal bleeding || id:finngen_R12_N14_POSTMENBLEED	Wald ratio	1	0.0933687	0.111607	0.402824	-0.12538	0.312118	1.09787	0.882162	1.36632	0.94231
CCS	Varicella [chickenpox] || id:finngen_R12_AB1_VARICELLA	Wald ratio	1	-0.24915	0.297869	0.402906	-0.832974	0.334673	0.779463	0.434754	1.39748	0.94231
CCS	Necrotizing fasciitis || id:finngen_R12_M13_NECROFASC	Wald ratio	1	0.849615	1.01582	0.402939	-1.14139	2.84062	2.33875	0.319375	17.1263	0.94231
CCS	Pleural plaque || id:finngen_R12_J10_PLEURPLAGUE	Wald ratio	1	0.177492	0.21255	0.403685	-0.239106	0.59409	1.19422	0.787331	1.81138	0.94231
CCS	Other diseases of pancreas || id:finngen_R12_K11_PANCOTH	Wald ratio	1	-0.201433	0.241266	0.403774	-0.674315	0.271448	0.817558	0.509505	1.31186	0.94231
CCS	Benign neoplasm: Other specified/unspecified intrathoracic organs (+ respiratory system NOS of Icd-9) || id:finngen_R12_CD2_BENIGN_INTRATHORACIC_NOS	Wald ratio	1	1.09973	1.31752	0.403888	-1.4826	3.68206	3.00334	0.227046	39.728	0.94231
CCS	Radiculopathy || id:finngen_R12_M13_RADICULOPATHY	Wald ratio	1	-0.124714	0.14944	0.403975	-0.417617	0.168189	0.882749	0.658614	1.18316	0.94231
CCS	Alzheimer锟斤拷s disease (undefined) (more control exclusions) || id:finngen_R12_AD_U_EXMORE	Wald ratio	1	-0.483255	0.580033	0.40476	-1.62012	0.653609	0.616773	0.197875	1.92247	0.94231
CCS	Moderate visual impairment, monocular || id:finngen_R12_H7_MODVISIMPMONOC	Wald ratio	1	-0.908462	1.0924	0.405622	-3.04956	1.23263	0.403144	0.0473799	3.43026	0.94231
CCS	Carcinoma in situ of endometrium (controls excluding all cancers) || id:finngen_R12_CD2_INSITU_ENDOMETRIUM_EXALLC	Wald ratio	1	0.8549	1.02862	0.40591	-1.1612	2.871	2.35114	0.313111	17.6546	0.94231
CCS	Congenital malformations of eyelid, lacrimal apparatus and orbit || id:finngen_R12_Q17_CONGEN_MALFO_EYELID_LACRIMAL_APPARA_ORBIT	Wald ratio	1	0.587437	0.706886	0.405962	-0.79806	1.97293	1.79937	0.450202	7.19174	0.94231
CCS	Eccrine sweat disorders || id:finngen_R12_L12_ECCRINESWEAT	Wald ratio	1	-1.12521	1.35541	0.406448	-3.78181	1.5314	0.324585	0.0227813	4.62464	0.94231
CCS	Other and unspecified acne || id:finngen_R12_L12_ACNE_NAS	Wald ratio	1	0.46465	0.559844	0.40656	-0.632645	1.56194	1.59146	0.531185	4.76809	0.94231
CCS	Acute peritonitis || id:finngen_R12_K11_PERITONITIS	Wald ratio	1	-0.214947	0.259016	0.406618	-0.722618	0.292724	0.806584	0.48548	1.34007	0.94231
CCS	Arthropathy in ulcerative colitis || id:finngen_R12_ULCER_ARTHR	Wald ratio	1	0.495024	0.597268	0.40721	-0.675621	1.66567	1.64054	0.50884	5.28921	0.94231
CCS	Papillary adenocarcinoma of thyroid gland, excluding all cancers (controls excluding all cancers) || id:finngen_R12_C3_THYROID_PAPILLARY_ADENO_EXALLC	Wald ratio	1	-0.213918	0.258717	0.408327	-0.721003	0.293168	0.807415	0.486264	1.34067	0.94231
CCS	Livedoid vasculitis || id:finngen_R12_L12_LIVEDOIDVASC	Wald ratio	1	-0.970937	1.17438	0.408368	-3.27272	1.33084	0.378728	0.0379034	3.78422	0.94231
CCS	Impacted maxillary molar || id:finngen_R12_K11_MAXIL_MOLAR_FAILED_ERUPT_OBSTRUCTION_TOOTH	Wald ratio	1	0.217797	0.263825	0.409068	-0.2993	0.734894	1.24333	0.741337	2.08526	0.94231
CCS	Hard cardiovascular diseases || id:finngen_R12_I9_CVD_HARD	Wald ratio	1	-0.0452721	0.0548676	0.409305	-0.152813	0.0622683	0.955737	0.858291	1.06425	0.94231
CCS	Benign neoplasm: Testis || id:finngen_R12_CD2_BENIGN_TESTIS	Wald ratio	1	0.843584	1.02314	0.409652	-1.16177	2.84894	2.32468	0.312933	17.2694	0.94231
CCS	Other specified/unspecified disorders of bone/cartilage || id:finngen_R12_M13_BONEDISNAS	Wald ratio	1	0.323921	0.393154	0.409994	-0.44666	1.0945	1.38254	0.639761	2.9877	0.94231
CCS	Disorders of vestibular function (Vertigo) || id:finngen_R12_H8_VERTIGO	Wald ratio	1	-0.0735448	0.0893855	0.410632	-0.24874	0.101651	0.929094	0.779782	1.107	0.94231
CCS	Molar incisor enamel hypoplasia || id:finngen_R12_K11_MIH	Wald ratio	1	-0.318394	0.387128	0.41082	-1.07717	0.440377	0.727316	0.340559	1.55329	0.94231
CCS	Disseminated intravascular coagulation [defibrination syndrome] || id:finngen_R12_D3_DISSEINTRAVASCCOAG	Wald ratio	1	1.02119	1.24216	0.411013	-1.41343	3.45582	2.77651	0.243306	31.6843	0.94231
CCS	Other joint disorders || id:finngen_R12_M13_OTHERJOINT	Wald ratio	1	-0.0370442	0.045149	0.411938	-0.125536	0.0514478	0.963634	0.882024	1.05279	0.94231
CCS	Nontraumatic intracranial haemmorrhage || id:finngen_R12_I9_INTRACRA	Wald ratio	1	-0.113548	0.138413	0.412012	-0.384837	0.157741	0.892661	0.680561	1.17086	0.94231
CCS	Other epidermal thickening || id:finngen_R12_L12_EPIDERMALTHICKOTH	Wald ratio	1	-0.261715	0.319095	0.412113	-0.887141	0.36371	0.76973	0.411832	1.43866	0.94231
CCS	Other diseases caused by chlamydiae || id:finngen_R12_AB1_OTHER_CHLAMYDIAE	Wald ratio	1	-0.500726	0.611117	0.41258	-1.69851	0.697063	0.606091	0.182955	2.00785	0.94231
CCS	Benign neoplasm: Orbit, unspecified || id:finngen_R12_CD2_BENIGN_ORBIT_NOS	Wald ratio	1	-0.710852	0.868413	0.413035	-2.41294	0.991237	0.491225	0.0895515	2.69457	0.94231
CCS	Congenital lens malformations || id:finngen_R12_Q17_CONGEN_LENS_MALFO	Wald ratio	1	0.787585	0.962591	0.413247	-1.09909	2.67426	2.19808	0.333173	14.5017	0.94231
CCS	Inflammatory myopathy || id:finngen_R12_G6_INFLAMYOP	Wald ratio	1	-1.44009	1.76129	0.413567	-4.89222	2.01204	0.236907	0.00750475	7.47857	0.94231
CCS	Psoriatic arthropathies || id:finngen_R12_M13_PSORIARTH	Wald ratio	1	0.158955	0.194623	0.414082	-0.222507	0.540417	1.17229	0.80051	1.71672	0.94231
CCS	Drug-induced systemic lupus erythematosus || id:finngen_R12_DRUGADVERS_SYSTEMIC_LUPUS_ERYTHEMAT	Wald ratio	1	-0.670475	0.821336	0.414316	-2.28029	0.939344	0.511466	0.102254	2.5583	0.94231
CCS	Benign neoplasm: Uterine tubes and ligaments || id:finngen_R12_CD2_BENIGN_UTERINE_TUBES_LIGAMENTS	Wald ratio	1	-0.69499	0.851896	0.414605	-2.36471	0.974725	0.499079	0.0939769	2.65044	0.94231
CCS	Other and unspecified mood [affective] disorders || id:finngen_R12_F5_MOODOTH	Wald ratio	1	0.189657	0.232806	0.41527	-0.266644	0.645957	1.20883	0.765946	1.90781	0.94231
CCS	Horner syndrome || id:finngen_R12_G6_HORNER	Wald ratio	1	-0.499668	0.613459	0.415354	-1.70205	0.702712	0.606732	0.18231	2.01922	0.94231
CCS	Meralgia paraesthetica || id:finngen_R12_G6_MERALGIA	Wald ratio	1	0.297529	0.365323	0.4154	-0.418504	1.01356	1.34653	0.658031	2.7554	0.94231
CCS	Dislocation of lens || id:finngen_R12_H7_LENSDISLOCATIO	Wald ratio	1	0.447589	0.550076	0.415825	-0.63056	1.52574	1.56454	0.532294	4.59854	0.94231
CCS	Other disorders of prostate || id:finngen_R12_N14_PROSTAOTH	Wald ratio	1	-0.289831	0.356459	0.41617	-0.988491	0.408828	0.74839	0.372138	1.50505	0.94231
CCS	Pulmonary oedema || id:finngen_R12_J10_PULMOEDEMA	Wald ratio	1	0.411216	0.505829	0.416245	-0.58021	1.40264	1.50865	0.559781	4.06593	0.94231
CCS	Other diseases of biliary tract || id:finngen_R12_K11_BILIAOTH	Wald ratio	1	0.181299	0.223411	0.417077	-0.256587	0.619185	1.19877	0.773688	1.85741	0.943324
CCS	Other disorders of conjunctiva || id:finngen_R12_H7_OTHERCONJ	Wald ratio	1	-0.139516	0.172324	0.41816	-0.477271	0.198238	0.869779	0.620475	1.21925	0.943879
CCS	Benign neoplasm: Carotid body || id:finngen_R12_CD2_BENIGN_CAROTIDBODY	Wald ratio	1	-1.06392	1.31503	0.41849	-3.64138	1.51354	0.345101	0.0262162	4.5428	0.943879
CCS	Malignant neoplasm of oesophagus, excluding all cancers (controls excluding all cancers) || id:finngen_R12_C3_OESOPHAGUS_EXALLC	Wald ratio	1	-0.287088	0.355211	0.418966	-0.983302	0.409127	0.750446	0.374074	1.5055	0.943879
CCS	Abnormal pulmonary venous return || id:finngen_R12_Q17_APVR	Wald ratio	1	-1.08758	1.34733	0.419546	-3.72834	1.55319	0.337032	0.0240326	4.72652	0.943879
CCS	Mixed connective tissue disease || id:finngen_R12_M13_MCTD	Wald ratio	1	-0.207902	0.257565	0.419562	-0.712729	0.296926	0.812287	0.490304	1.34572	0.943879
CCS	M锟斤拷ni锟斤拷re disease || id:finngen_R12_H8_MENIERE	Wald ratio	1	0.168849	0.20946	0.420176	-0.241692	0.57939	1.18394	0.785298	1.78495	0.943879
CCS	Other embolism and thrombosis || id:finngen_R12_I9_THROMBOTH	Wald ratio	1	0.140653	0.174538	0.420325	-0.201441	0.482746	1.15102	0.817552	1.62052	0.943879
CCS	Other diseases of stomach and duodenum || id:finngen_R12_K11_OTHDISSTOMDUOD	Wald ratio	1	0.207168	0.257232	0.420603	-0.297006	0.711342	1.23019	0.74304	2.03672	0.943879
CCS	Torsion of ovary, ovarian pedicle and fallopian tube || id:finngen_R12_N14_OVARTORS	Wald ratio	1	0.343749	0.427851	0.421726	-0.49484	1.18234	1.41022	0.609668	3.26199	0.943879
CCS	Sciatica+with lumbago || id:finngen_R12_M13_SCIATICA	Wald ratio	1	-0.0649254	0.0809928	0.422774	-0.223671	0.0938206	0.937137	0.799578	1.09836	0.943879
CCS	Anoxic brain damage || id:finngen_R12_G6_ANOXBRAINDAM	Wald ratio	1	0.468837	0.584981	0.422867	-0.677726	1.6154	1.59813	0.50777	5.0299	0.943879
CCS	Other and unspecified disorders of white blood cells || id:finngen_R12_D3_WHITEBLOODCELLNAS	Wald ratio	1	-0.269048	0.335784	0.422986	-0.927185	0.389089	0.764107	0.395666	1.47564	0.943879
CCS	Osteopathies and chondropathies || id:finngen_R12_M13_OSTEOCHONDRO	Wald ratio	1	-0.0634378	0.0792072	0.423183	-0.218684	0.0918082	0.938532	0.803576	1.09615	0.943879
CCS	Substance abuse (more control exclusions) || id:finngen_R12_KRA_PSY_SUBSTANCE_EXMORE	Wald ratio	1	0.0635564	0.079373	0.423288	-0.0920147	0.219128	1.06562	0.912092	1.24499	0.943879
CCS	Progressive vascular leukoencephalopathy || id:finngen_R12_I9_PROGVASC	Wald ratio	1	0.309614	0.386667	0.423291	-0.448253	1.06748	1.3629	0.638743	2.90804	0.943879
CCS	Drug-induced interstitial lung disorders, unspecified || id:finngen_R12_DRUGADVERS_INTERSTITIAL_LUNG_DISORD_UNSPE	Wald ratio	1	-1.31339	1.6409	0.423476	-4.52955	1.90278	0.268908	0.0107855	6.70452	0.943879
CCS	Other specified congenital malformation syndromes affecting multiple systems || id:finngen_R12_Q17_OTHER_SPECIFE_CONGEN_MALFO_SYNDR_AFFECTING_MULTIPLE_SYSTEMS	Wald ratio	1	0.419091	0.524782	0.424522	-0.609481	1.44766	1.52058	0.543633	4.25316	0.945351
CCS	Problems related to medical facilities and other health care || id:finngen_R12_Z21_PROBL_RELATED_MEDICAL_FACILITI_OTH_HEALTH_CARE	Wald ratio	1	0.203214	0.254881	0.425282	-0.296352	0.70278	1.22533	0.743526	2.01936	0.945865
CCS	Enterobiasis || id:finngen_R12_AB1_ENTEROBIASIS	Wald ratio	1	-0.834528	1.04725	0.425523	-2.88714	1.21808	0.434079	0.0557355	3.3807	0.945865
CCS	Inflammation of lacrimal passages (chronic) || id:finngen_R12_H7_LACRIMINFLAMCHRON	Wald ratio	1	-0.423682	0.53319	0.426837	-1.46873	0.621371	0.654632	0.230217	1.86148	0.947226
CCS	Disorders resulting from impaired renal tubular function || id:finngen_R12_N14_DISIMPAIRRENTUB	Wald ratio	1	0.291313	0.3671	0.427456	-0.428203	1.01083	1.33818	0.651679	2.74788	0.947226
CCS	Other and unspecified mononeuropathies, also in other diseases || id:finngen_R12_G6_MONOOTHUNS	Wald ratio	1	-0.302794	0.381581	0.427472	-1.05069	0.445105	0.738751	0.349695	1.56065	0.947226
CCS	Other congenital malformations of peripheral vascular system || id:finngen_R12_Q17_OTHER_CONGEN_MALFO_PERIP_VASCULAR_SYSTEM	Wald ratio	1	0.459642	0.57973	0.427862	-0.67663	1.59591	1.58351	0.508327	4.93283	0.947226
CCS	Carcinoma in situ of larynx (controls excluding all cancers) || id:finngen_R12_CD2_INSITU_LARYNX_EXALLC	Wald ratio	1	-1.30393	1.64533	0.428066	-4.52878	1.92092	0.271462	0.0107938	6.8272	0.947226
CCS	Cellulitis || id:finngen_R12_L12_CELLULITIS	Wald ratio	1	-0.103964	0.131381	0.428761	-0.361471	0.153543	0.901258	0.696651	1.16596	0.947829
CCS	Scar conditions and fibrosis of skin || id:finngen_R12_L12_SCARCONDITIONS	Wald ratio	1	0.258534	0.326963	0.429111	-0.382313	0.899381	1.29503	0.682281	2.45808	0.947829
CCS	Age-related macular degeneration (whether dry or wet) || id:finngen_R12_H7_AMD	Wald ratio	1	0.0959903	0.121534	0.429632	-0.142216	0.334197	1.10075	0.867433	1.39682	0.948126
CCS	Malignant neoplasm of bronchus and lung, excluding all cancers (controls excluding all cancers) || id:finngen_R12_C3_BRONCHUS_LUNG_EXALLC	Wald ratio	1	0.105206	0.133618	0.431069	-0.156685	0.367097	1.11094	0.854973	1.44354	0.949914
CCS	Other congenital malformations of female genitalia || id:finngen_R12_Q17_OTHER_CONGEN_MALFO_FEMALE_GENITALIA	Wald ratio	1	0.549081	0.69759	0.431216	-0.818195	1.91636	1.73166	0.441228	6.79616	0.949914
CCS	Ulcerative rectosigmoiditis || id:finngen_R12_ULCERRECT	Wald ratio	1	0.170556	0.217438	0.432811	-0.255622	0.596734	1.18596	0.774435	1.81618	0.951833
CCS	Squamous cell neoplasms and carcinomas of the skin, excluding all cancers (controls excluding all cancers) || id:finngen_R12_C3_SQUOMOUS_CELL_CARCINOMA_SKIN_EXALLC	Wald ratio	1	-0.150101	0.191468	0.43307	-0.525378	0.225176	0.860621	0.591332	1.25254	0.951833
CCS	Diseases of thymus || id:finngen_R12_E4_THYMUSDIS	Wald ratio	1	1.0438	1.33199	0.433251	-1.5669	3.6545	2.83999	0.208692	38.6482	0.951833
CCS	Lesion of sciatic nerve || id:finngen_R12_G6_SCIALE	Wald ratio	1	0.238899	0.305287	0.433898	-0.359464	0.837262	1.26985	0.69805	2.31003	0.952183
CCS	Other congenital malformations of limb(s) || id:finngen_R12_Q17_OTHER_CONGEN_MALFO_LIMBS	Wald ratio	1	0.582622	0.745533	0.434518	-0.878623	2.04387	1.79073	0.415354	7.7204	0.952183
CCS	Other spirochaetal diseases || id:finngen_R12_AB1_OTHER_SPIROCHAETAL	Wald ratio	1	-0.0967339	0.123928	0.43506	-0.339633	0.146166	0.907798	0.712031	1.15739	0.952183
CCS	Haemolytic anaemias || id:finngen_R12_D3_HAEMOLYTICANAEMIA	Wald ratio	1	-0.294778	0.377669	0.435085	-1.03501	0.445454	0.744697	0.355223	1.5612	0.952183
CCS	Chronic ulcer of skin, not elsewhere classified || id:finngen_R12_L12_CHRONICULCEROFSKIN	Wald ratio	1	0.197158	0.253166	0.436115	-0.299048	0.693364	1.21794	0.741524	2.00043	0.952183
CCS	Cerebral amyloid angiopathy || id:finngen_R12_I9_CEREBAMY	Wald ratio	1	-0.898594	1.15547	0.436755	-3.16332	1.36613	0.407142	0.0422851	3.92016	0.952183
CCS	Hypertension, essential || id:finngen_R12_I9_HYPTENSESS	Wald ratio	1	0.0365746	0.0470377	0.436828	-0.0556192	0.128768	1.03725	0.945899	1.13743	0.952183
CCS	Benign mammary dysplasia || id:finngen_R12_N14_BENIGNMAMDYSP	Wald ratio	1	-0.132693	0.170686	0.436917	-0.467238	0.201852	0.875734	0.626731	1.22367	0.952183
CCS	Tetraplegia || id:finngen_R12_G6_TETRAPLE	Wald ratio	1	0.619029	0.798502	0.438199	-0.946035	2.18409	1.85712	0.388277	8.88259	0.952183
CCS	Erythema in diseases classified elsewhere || id:finngen_R12_L12_ERYTHINOTH	Wald ratio	1	-1.14202	1.47347	0.438307	-4.03004	1.74599	0.319172	0.0177737	5.73155	0.952183
CCS	Previous suicide attempt || id:finngen_R12_Z21_PREVIOUS_SUICIDE_ATTEMPT	Wald ratio	1	0.525955	0.678798	0.438439	-0.80449	1.8564	1.69207	0.447316	6.40065	0.952183
CCS	Cryoglobulinemia || id:finngen_R12_D3_CRYOGLOBU	Wald ratio	1	-1.33033	1.71709	0.438484	-4.69583	2.03517	0.264391	0.00913332	7.65356	0.952183
CCS	Crohn's disease (strict) with PSC || id:finngen_R12_K11_CD_STRICT_PSC	Wald ratio	1	1.23883	1.60064	0.438953	-1.89841	4.37608	3.45158	0.149806	79.5257	0.952183
CCS	Congenital hydrocephalus || id:finngen_R12_Q17_CONGEN_HYDROCEPHALUS	Wald ratio	1	0.816225	1.05502	0.439134	-1.25162	2.88407	2.26195	0.286042	17.8869	0.952183
CCS	Food allergy || id:finngen_R12_FOOD_ALLERGY	Wald ratio	1	-0.964713	1.24721	0.43923	-3.40925	1.47983	0.381093	0.0330659	4.39219	0.952183
CCS	Benign neoplasm: Retina || id:finngen_R12_CD2_BENIGN_RETINA	Wald ratio	1	0.714564	0.92542	0.440025	-1.09926	2.52839	2.0433	0.333118	12.5333	0.95227
CCS	Endometriosis ASRM stages 3,4 || id:finngen_R12_N14_ENDOMETRIOSIS_ASRM_STAGE3_4	Wald ratio	1	-0.0990539	0.128289	0.440046	-0.350501	0.152393	0.905694	0.704335	1.16462	0.95227
CCS	Excessive vomiting in pregnancy || id:finngen_R12_O15_EXCESS_VOMIT_PREG	Wald ratio	1	0.170575	0.221141	0.440507	-0.262863	0.604012	1.18599	0.768848	1.82944	0.952426
CCS	Non-seminoma of testis, excluding all cancers (controls excluding all cancers) || id:finngen_R12_C3_TESTIS_NONSEMINOMA_EXALLC	Wald ratio	1	-0.654907	0.854993	0.443688	-2.33069	1.02088	0.51949	0.0972283	2.77563	0.954592
CCS	Prepatellar bursitis || id:finngen_R12_M13_PREPATELLARBURSITIS	Wald ratio	1	-0.233068	0.304759	0.444413	-0.830395	0.364259	0.7921	0.435877	1.43945	0.954592
CCS	Recurring oral aphthae || id:finngen_R12_K11_APHTA_RECUR	Wald ratio	1	-0.236959	0.310033	0.444686	-0.844623	0.370705	0.789023	0.429719	1.44876	0.954592
CCS	Other overlap syndromes || id:finngen_R12_M13_OVERLAP	Wald ratio	1	-0.376552	0.49355	0.445496	-1.34391	0.590806	0.686224	0.260824	1.80544	0.954592
CCS	Other melanin hyperpigmentation || id:finngen_R12_L12_OTHERMELANIN	Wald ratio	1	-0.356464	0.467251	0.445525	-1.27228	0.559348	0.700148	0.280193	1.74953	0.954592
CCS	Graves ophthalmopathy, strict || id:finngen_R12_E4_GRAVES_OPHT_STRICT	Wald ratio	1	0.350807	0.460108	0.445794	-0.551004	1.25262	1.42021	0.576371	3.4995	0.954592
CCS	Portal vein thrombosis || id:finngen_R12_I9_PVT	Wald ratio	1	0.426065	0.559246	0.446146	-0.670057	1.52219	1.53122	0.511679	4.58223	0.954592
CCS	Unspecified/other endometriosis || id:finngen_R12_N14_ENDOMETRIOSIS_NOS	Wald ratio	1	-0.15247	0.200166	0.446228	-0.544796	0.239855	0.858584	0.57996	1.27107	0.954592
CCS	Other congenital musculoskeletal deformities || id:finngen_R12_Q17_OTHER_CONGEN_MUSCULOS_DEFORMITI	Wald ratio	1	-0.891866	1.17182	0.446601	-3.18864	1.4049	0.40989	0.0412281	4.07514	0.954592
CCS	Benign neoplasm: Parotid gland || id:finngen_R12_CD2_BENIGN_PAROTID	Wald ratio	1	0.178501	0.234822	0.447162	-0.28175	0.638753	1.19542	0.754462	1.89412	0.954592
CCS	Palmar fascial fibromatosis [Dupuytren] || id:finngen_R12_M13_DUPUTRYEN	Wald ratio	1	-0.119691	0.157497	0.447278	-0.428385	0.189003	0.887194	0.65156	1.20804	0.954592
CCS	Other congenital malformations of kidney || id:finngen_R12_Q17_OTHER_CONGEN_MALFO_KIDNEY	Wald ratio	1	-0.820731	1.08124	0.447813	-2.93996	1.29849	0.44011	0.052868	3.66378	0.954592
CCS	Varus deformity, not elsewhere classified || id:finngen_R12_M13_VARUS	Wald ratio	1	-0.480657	0.633279	0.447855	-1.72188	0.760571	0.618377	0.178729	2.1395	0.954592
CCS	Benign paroxysmal vertigo || id:finngen_R12_H8_BPV	Wald ratio	1	-0.0889876	0.117249	0.447876	-0.318796	0.140821	0.914857	0.727024	1.15122	0.954592
CCS	Severe visual impairment, binocular || id:finngen_R12_H7_SEVVISIMPBINOC	Wald ratio	1	0.731969	0.964739	0.448019	-1.15892	2.62286	2.07917	0.313825	13.775	0.954592
CCS	Acute myeloid leukaemia, excluding all cancers (controls excluding all cancers) || id:finngen_R12_C3_AML_EXALLC	Wald ratio	1	-0.533943	0.70374	0.448019	-1.91327	0.845388	0.586289	0.147597	2.32888	0.954592
CCS	Meningitis || id:finngen_R12_MENINGITIS	Wald ratio	1	0.221018	0.291405	0.448178	-0.350136	0.792171	1.24735	0.704592	2.20819	0.954592
CCS	Intestinal infectious diseases || id:finngen_R12_AB1_INTESTINAL_INFECTIONS	Wald ratio	1	-0.0429252	0.0566707	0.448781	-0.154	0.0681494	0.957983	0.857272	1.07053	0.954592
CCS	Endometriosis diagnosis and infertility diagnosis occurring together || id:finngen_R12_N14_ENDOMET_INFERT	Wald ratio	1	-0.145279	0.192035	0.449335	-0.521669	0.23111	0.864781	0.593529	1.26	0.954592
CCS	Qualitative platelet defects || id:finngen_R12_D3_QUALIPATELETDEF	Wald ratio	1	-0.837254	1.10829	0.449983	-3.00951	1.335	0.432898	0.0493159	3.8	0.954592
CCS	ILD-related respiratory insufficiency || id:finngen_R12_ILD_INSUFFICIENCY	Wald ratio	1	0.295316	0.391233	0.45035	-0.471502	1.06213	1.34355	0.624064	2.89253	0.954592
CCS	Achalasia of cardia || id:finngen_R12_K11_ACHAL	Wald ratio	1	0.374334	0.495988	0.450414	-0.597802	1.34647	1.45402	0.55002	3.84383	0.954592
CCS	Benign neoplasm: Rectosigmoid junction || id:finngen_R12_CD2_BENIGN_RECTOSIGMOID_JUNC	Wald ratio	1	0.259054	0.343274	0.450455	-0.413763	0.931871	1.2957	0.661157	2.53926	0.954592
CCS	Malignant neoplasm of small intestine, excluding all cancers (controls excluding all cancers) || id:finngen_R12_C3_SMALL_INTESTINE_EXALLC	Wald ratio	1	0.296713	0.394071	0.451484	-0.475666	1.06909	1.34543	0.621471	2.91273	0.95464
CCS	Infections with a predominantly sexual mode of transmission || id:finngen_R12_AB1_SEXUAL_TRANSMISSION	Wald ratio	1	-0.0794592	0.105621	0.451867	-0.286476	0.127557	0.923616	0.750905	1.13605	0.95464
CCS	Seronegative rheumatoid arthritis || id:finngen_R12_RHEUMA_SERONEG	Wald ratio	1	-0.13558	0.180494	0.452557	-0.489349	0.218189	0.873209	0.613025	1.24382	0.95464
CCS	Benign neoplasm of colon, rectum, anus and anal canal || id:finngen_R12_CD2_BENIGN_COLORECANI	Wald ratio	1	0.058369	0.0777569	0.452858	-0.0940346	0.210773	1.06011	0.910251	1.23463	0.95464
CCS	Listeriosis || id:finngen_R12_AB1_LISTERIOSIS	Wald ratio	1	-0.771589	1.02898	0.453342	-2.7884	1.24522	0.462278	0.0615198	3.47369	0.95464
CCS	Invasive ventilation || id:finngen_R12_INV_VENT	Wald ratio	1	0.184074	0.24563	0.453619	-0.297361	0.66551	1.20211	0.742776	1.94548	0.95464
CCS	Hereditary motor and sensory neuropathy || id:finngen_R12_G6_HEREMOSEN	Wald ratio	1	-0.550531	0.736637	0.454849	-1.99434	0.893279	0.576644	0.136103	2.44313	0.95464
CCS	Lyme disease || id:finngen_R12_AB1_LYME	Wald ratio	1	-0.0932476	0.124871	0.455213	-0.337995	0.151499	0.910968	0.713199	1.16358	0.95464
CCS	Nonsuppurative otitis media || id:finngen_R12_H8_NONSUPPNAS	Wald ratio	1	0.0884029	0.118434	0.455407	-0.143728	0.320534	1.09243	0.866123	1.37786	0.95464
CCS	Influenza and pneumonia || id:finngen_R12_J10_INFLUPNEU	Wald ratio	1	-0.0363047	0.048658	0.455595	-0.131674	0.059065	0.964346	0.876626	1.06084	0.95464
CCS	Congenital malformations of eye, ear, face and neck || id:finngen_R12_Q17_CONGEN_MALFO_EYE_EAR_FACE_NECK	Wald ratio	1	0.184417	0.247215	0.45568	-0.300124	0.668958	1.20252	0.740727	1.9522	0.95464
CCS	Small plaque parapsoriasis || id:finngen_R12_L12_PARAPSO_PLAQUE	Wald ratio	1	0.967613	1.29739	0.45578	-1.57527	3.5105	2.63165	0.206951	33.465	0.95464
CCS	IBD (strict) with PSC || id:finngen_R12_K11_IBD_STRICT_PSC	Wald ratio	1	0.495214	0.664141	0.455881	-0.806502	1.79693	1.64085	0.446417	6.0311	0.95464
CCS	Other and unspecified heterotropia || id:finngen_R12_H7_HETEROTRONAS	Wald ratio	1	-0.964377	1.29363	0.455982	-3.4999	1.57115	0.381221	0.0302004	4.81216	0.95464
CCS	Alcohol induced polyneuropathy || id:finngen_R12_G6_ALCOPOLY	Wald ratio	1	0.512204	0.687826	0.45647	-0.835934	1.86034	1.66897	0.433469	6.42594	0.95464
CCS	Infections specific to the perinatal period || id:finngen_R12_P16_INFECTIONS_SPECIFIC_PERINA_PERIOD	Wald ratio	1	-0.468111	0.629088	0.45681	-1.70112	0.764903	0.626184	0.182478	2.14879	0.95464
CCS	Benign lipomatous neoplasm of skin and subcutaneous tissue of limbs || id:finngen_R12_CD2_BENIGN_LIPO_SKIN_LIMBS	Wald ratio	1	-0.172766	0.232323	0.457091	-0.628118	0.282587	0.841335	0.533595	1.32656	0.95464
CCS	Neurofibromatosis, type 1 || id:finngen_R12_Q17_NEUROFIBROMATOSIS_1	Wald ratio	1	0.624279	0.840509	0.457639	-1.02312	2.27168	1.8669	0.359472	9.69565	0.954972
CCS	Intermittent heterotropia || id:finngen_R12_H7_INTERHETEROTRO	Wald ratio	1	0.193828	0.261513	0.458585	-0.318738	0.706393	1.21389	0.727066	2.02667	0.956119
CCS	Leiomyosarcoma, excluding all cancers (controls excluding all cancers) || id:finngen_R12_C3_LEIOMYOSARCOMA_EXALLC	Wald ratio	1	-0.53277	0.719853	0.459234	-1.94368	0.878142	0.586977	0.143176	2.40642	0.956119
CCS	Other and unspecified paralytic syndromes || id:finngen_R12_G6_PARALOTHUNS	Wald ratio	1	0.421521	0.570277	0.459815	-0.696222	1.53926	1.52428	0.498465	4.66115	0.956119
CCS	Multiple delivery || id:finngen_R12_O15_DELIV_MULTIP	Wald ratio	1	0.165702	0.224352	0.460162	-0.274028	0.605432	1.18022	0.760311	1.83204	0.956119
CCS	Trochanteric bursitis || id:finngen_R12_M13_TROCHANTERICBURSITIS	Wald ratio	1	-0.125784	0.170683	0.461154	-0.460322	0.208754	0.881805	0.63108	1.23214	0.956119
CCS	Colonic or urogenital fistula || id:finngen_R12_K11_FISTULA	Wald ratio	1	0.0858971	0.116579	0.461236	-0.142598	0.314392	1.08969	0.867103	1.36943	0.956119
CCS	Ependymoma, excluding all cancers (controls excluding all cancers) || id:finngen_R12_C3_EPENDYDOMA_EXALLC	Wald ratio	1	-1.22802	1.66826	0.461665	-4.49781	2.04177	0.292872	0.0111334	7.70421	0.956119
CCS	Ovarian dysfunction: androgen excess || id:finngen_R12_E4_ODANDRO	Wald ratio	1	1.24911	1.69976	0.462417	-2.08243	4.58064	3.48723	0.124628	97.5767	0.956119
CCS	Other keratitis || id:finngen_R12_H7_KERATITISOTH	Wald ratio	1	-0.137749	0.187521	0.462596	-0.50529	0.229792	0.871317	0.603331	1.25834	0.956119
CCS	Diseases of external ear || id:finngen_R12_H8_EXTERNAL	Wald ratio	1	0.0767818	0.104547	0.462692	-0.128131	0.281695	1.07981	0.879738	1.32537	0.956119
CCS	Appendectomy || id:finngen_R12_K11_APPENDECTOMY	Wald ratio	1	-0.0511209	0.0696115	0.462721	-0.187559	0.0853177	0.950164	0.82898	1.08906	0.956119
CCS	Missing teeth due to accident, extraction or parodontitis || id:finngen_R12_K11_MISS_TEETH_ACCID_EXTR_PAROD	Wald ratio	1	0.13787	0.187798	0.462864	-0.230215	0.505955	1.14783	0.794363	1.65857	0.956119
CCS	Sleepwalking [somnambulism] || id:finngen_R12_F5_SLEEPWALKING	Wald ratio	1	0.949867	1.29927	0.46473	-1.59669	3.49643	2.58537	0.202565	32.9974	0.958398
CCS	Other retinal disorders in diseases classified elsewhere || id:finngen_R12_H7_RETINODISINOTH	Wald ratio	1	-1.10733	1.51471	0.464749	-4.07617	1.86151	0.33044	0.0169724	6.43342	0.958398
CCS	Anaemia in chronic diseases classified elsewhere || id:finngen_R12_D3_ANAEMIAINCHRONICDISEASE	Wald ratio	1	0.325137	0.445572	0.465569	-0.548184	1.19846	1.38422	0.577998	3.315	0.959284
CCS	Asthma and allergy || id:finngen_R12_ASTHMA_ALLERG	Wald ratio	1	-0.113322	0.155714	0.466761	-0.41852	0.191877	0.892863	0.65802	1.21152	0.960616
CCS	Lichen simplex chronicus || id:finngen_R12_L12_LICHENSIMPLEX	Wald ratio	1	-0.260683	0.358652	0.467324	-0.96364	0.442275	0.770525	0.381502	1.55624	0.960616
CCS	Other specified/unspecified nutritional deficiencies || id:finngen_R12_E4_NUTRI_DEF_NAS	Wald ratio	1	-0.570882	0.78596	0.467624	-2.11136	0.9696	0.565027	0.121073	2.63689	0.960616
CCS	Lumbosacral plexus disorders || id:finngen_R12_G6_LSPLEX	Wald ratio	1	0.841842	1.16077	0.468302	-1.43327	3.11695	2.32064	0.238529	22.5774	0.960616
CCS	Other and unspecified diseases of blood and blood-forming organs || id:finngen_R12_D3_BLOODNAS	Wald ratio	1	-0.311573	0.429796	0.468493	-1.15397	0.530827	0.732294	0.315381	1.70034	0.960616
CCS	Drug-induced hypoglycaemia without coma || id:finngen_R12_E4_HYPODRUG	Wald ratio	1	0.381504	0.526454	0.468657	-0.650347	1.41335	1.46449	0.521865	4.10972	0.960616
CCS	Anterior Iridocyclitis || id:finngen_R12_H7_IRIDOCYC_ANTER	Wald ratio	1	-0.0986304	0.136196	0.468956	-0.365575	0.168314	0.906078	0.693798	1.18331	0.960616
CCS	Other menopausal disorders || id:finngen_R12_N14_MENOPAUSOT	Wald ratio	1	0.0648184	0.0896145	0.469494	-0.110826	0.240463	1.06697	0.895094	1.27184	0.960916
CCS	Other/unspecified synovitis and tenosynovitis || id:finngen_R12_M13_TENDOSYNOVITISNAS	Wald ratio	1	0.129024	0.179128	0.471348	-0.222067	0.480115	1.13772	0.800861	1.61626	0.962608
CCS	Discitis, unspecified || id:finngen_R12_M13_DISCITIS	Wald ratio	1	-0.385508	0.53548	0.471568	-1.43505	0.664033	0.680105	0.238104	1.94261	0.962608
CCS	Atrial fibrillation and flutter with reimbursement || id:finngen_R12_I9_AF_REIMB	Wald ratio	1	0.0652642	0.0906905	0.471749	-0.112489	0.243018	1.06744	0.893607	1.27509	0.962608
CCS	Acute appendicitis || id:finngen_R12_K11_APPENDACUT	Wald ratio	1	-0.0479149	0.0666439	0.47216	-0.178537	0.0827072	0.953215	0.836493	1.08622	0.962608
CCS	Oesophagitis, drug-induced || id:finngen_R12_K11_OESITIS_ADVERSE	Wald ratio	1	-1.01381	1.41048	0.472282	-3.77835	1.75073	0.362834	0.0228605	5.75878	0.962608
CCS	Long labour || id:finngen_R12_O15_LABOUR_LONG	Wald ratio	1	0.0885694	0.123426	0.47301	-0.153346	0.330485	1.09261	0.857833	1.39164	0.96266
CCS	Other obstructive and reflux uropathy || id:finngen_R12_N14_OBSTRUREFLUROPATH	Wald ratio	1	-0.216258	0.301634	0.473401	-0.807461	0.374944	0.805527	0.445989	1.45491	0.96266
CCS	Other parasitologically confirmed or unspecified malaria || id:finngen_R12_AB1_MALARIA_NOS	Wald ratio	1	1.03749	1.44735	0.473485	-1.79931	3.87429	2.82212	0.165413	48.1485	0.96266
CCS	Other bacterial diseases || id:finngen_R12_AB1_OTHER_BACTERIAL	Wald ratio	1	-0.0397667	0.055576	0.474278	-0.148696	0.0691624	0.961014	0.861831	1.07161	0.963413
CCS	Noninfective disorders of pinna || id:finngen_R12_H8_PINNADIS	Wald ratio	1	-1.03294	1.44477	0.47464	-3.86468	1.79881	0.355961	0.0209697	6.04242	0.963413
CCS	Hair colour and hair shaft abnormalities || id:finngen_R12_L12_HAIRCOLOUR	Wald ratio	1	0.769542	1.07917	0.475792	-1.34563	2.88471	2.15878	0.260376	17.8984	0.964952
CCS	Malignant neoplasm of vagina, excluding all cancers (controls excluding all cancers) || id:finngen_R12_C3_VAGINA_EXALLC	Wald ratio	1	-0.892007	1.25506	0.477252	-3.35192	1.56791	0.409832	0.0350171	4.79659	0.966805
CCS	Heart failure and hypertrophic cardiomyopathy || id:finngen_R12_I9_HEARTFAIL_AND_HYPERTCARDIOM	Wald ratio	1	0.379504	0.534256	0.477493	-0.667639	1.42665	1.46156	0.512918	4.16471	0.966805
CCS	Parapsoriasis || id:finngen_R12_L12_PARAPSORI	Wald ratio	1	0.343589	0.484515	0.478237	-0.60606	1.29324	1.41	0.545496	3.64457	0.966963
CCS	Anankastic personality disorder || id:finngen_R12_F5_ANAPER	Wald ratio	1	0.233782	0.330324	0.47911	-0.413653	0.881216	1.26337	0.661231	2.41383	0.966963
CCS	Endometriosis of intestine || id:finngen_R12_N14_ENDOMETRIOSIS_INTESTINE	Wald ratio	1	0.36131	0.511128	0.479636	-0.640501	1.36312	1.43521	0.527028	3.90837	0.966963
CCS	Renal agenesis and other reduction defects of kidney || id:finngen_R12_Q17_RENAL_AGENE_OTHER_REDUCT_DEFECTS_KIDNEY	Wald ratio	1	0.698315	0.988718	0.480012	-1.23957	2.6362	2.01036	0.289508	13.9601	0.966963
CCS	Disease of thymus, other/unspecified || id:finngen_R12_E4_THYMUSDISNAS	Wald ratio	1	1.17332	1.66207	0.480224	-2.08433	4.43098	3.23272	0.12439	84.0137	0.966963
CCS	Lesion of radial nerve || id:finngen_R12_G6_RADLES	Wald ratio	1	-0.239355	0.339494	0.48079	-0.904763	0.426054	0.787136	0.404638	1.5312	0.966963
CCS	Other and unspecified granulomatous disorders of skin and subcutaneous tissue || id:finngen_R12_L12_GRANULOMASKINNAS	Wald ratio	1	-0.792454	1.1268	0.481882	-3.00098	1.41607	0.452732	0.0497382	4.1209	0.966963
CCS	Traumatic spondylopathy || id:finngen_R12_M13_SPONDYLOTRAUM	Wald ratio	1	-0.96702	1.37581	0.482134	-3.66361	1.72957	0.380214	0.0256399	5.6382	0.966963
CCS	Pre-eclampsia || id:finngen_R12_O15_PREECLAMPS	Wald ratio	1	-0.0952794	0.135669	0.482497	-0.361191	0.170632	0.909119	0.696846	1.18605	0.966963
CCS	Acne conglobata || id:finngen_R12_L12_ACNE_CONGLOBLATA	Wald ratio	1	0.630989	0.898683	0.4826	-1.13043	2.39241	1.87947	0.322895	10.9398	0.966963
CCS	Generalized epilepsy, mode (most common among epilepsy diagnosis) || id:finngen_R12_GE_MODE	Wald ratio	1	-0.252006	0.359569	0.483393	-0.956762	0.45275	0.77724	0.384135	1.57263	0.966963
CCS	Gastrointestinal stromal tumor and sarcoma, excluding all cancers (controls excluding all cancers) || id:finngen_R12_C3_GASTRINT_STROM_EXALLC	Wald ratio	1	-0.472702	0.674764	0.483587	-1.79524	0.849835	0.623316	0.166088	2.33926	0.966963
CCS	Congenital malformations of the circulatory system || id:finngen_R12_Q17_CONGEN_MALFO_CIRCULATO_SYSTEM	Wald ratio	1	0.115486	0.16521	0.484534	-0.208324	0.439297	1.12242	0.811944	1.55162	0.966963
CCS	Muscular dystrophy || id:finngen_R12_G6_MUSDYST	Wald ratio	1	-0.539472	0.772608	0.485022	-2.05378	0.97484	0.583056	0.128249	2.65074	0.966963
CCS	Congenital malformations of lung || id:finngen_R12_Q17_CONGEN_MALFO_LUNG	Wald ratio	1	-0.957073	1.37111	0.485161	-3.64446	1.73031	0.384015	0.0261356	5.6424	0.966963
CCS	Disorder of pancreatic internal secretion, other and/or unspecified || id:finngen_R12_E4_PANCSECNAS	Wald ratio	1	0.556897	0.798318	0.485435	-1.00781	2.1216	1.74525	0.365019	8.34449	0.966963
CCS	Other disorders of amniotic fluid and membranes || id:finngen_R12_O15_AMNIOT_OTHER	Wald ratio	1	0.115938	0.166235	0.485531	-0.209883	0.441759	1.12293	0.810679	1.55544	0.966963
CCS	Diabetic retinopathy (more control exclusions) || id:finngen_R12_DM_RETINOPATHY_EXMORE	Wald ratio	1	0.08454	0.121413	0.48624	-0.153429	0.322509	1.08822	0.857761	1.38059	0.966963
CCS	Acute bronchitis || id:finngen_R12_J10_BRONCHITIS	Wald ratio	1	-0.0622804	0.0897507	0.487728	-0.238192	0.113631	0.939619	0.788052	1.12034	0.966963
CCS	Torsion of testis || id:finngen_R12_N14_TORSIOTEST	Wald ratio	1	0.3158	0.455598	0.488212	-0.577171	1.20877	1.37136	0.561484	3.34937	0.966963
CCS	Nonischemic cardiomyopathy || id:finngen_R12_I9_NONISCHCARDMYOP_STRICT	Wald ratio	1	-0.191599	0.276445	0.488259	-0.73343	0.350233	0.825638	0.480259	1.4194	0.966963
CCS	Oral lichen ruber planus || id:finngen_R12_K11_ORAL_LICHEN_PLANUS	Wald ratio	1	0.310538	0.448181	0.488381	-0.567897	1.18897	1.36416	0.566716	3.28371	0.966963
CCS	Behavioural disorders (more control exclusions) || id:finngen_R12_KRA_PSY_BEHAV_EXMORE	Wald ratio	1	-0.33662	0.486429	0.488923	-1.29002	0.616781	0.71418	0.275265	1.85295	0.966963
CCS	Secondary parkinsonism (more control exclusions) || id:finngen_R12_PD2ND_EXMORE	Wald ratio	1	-0.323111	0.467273	0.489262	-1.23897	0.592744	0.723893	0.289683	1.80895	0.966963
CCS	Other intracranial haemorrhages || id:finngen_R12_I9_OTHINTRACRA	Wald ratio	1	-0.263631	0.382491	0.490667	-1.01331	0.486051	0.768257	0.363014	1.62588	0.966963
CCS	Malignant neoplasm of skin, excluding all cancers (controls excluding all cancers) || id:finngen_R12_C3_SKIN_EXALLC	Wald ratio	1	0.052824	0.0766491	0.490719	-0.0974082	0.203056	1.05424	0.907186	1.22514	0.966963
CCS	Other headache syndromes || id:finngen_R12_G6_HEADACHE	Wald ratio	1	0.0609441	0.0884439	0.490778	-0.112406	0.234294	1.06284	0.893681	1.26402	0.966963
CCS	Monosomies and deletions from the autosomes, not elsewhere classified || id:finngen_R12_Q17_MONOSOMI_DELET_AUTOSOMES_NOT_ELSEW_CLASSIFIED	Wald ratio	1	0.945694	1.37629	0.491998	-1.75183	3.64322	2.5746	0.173457	38.2145	0.966963
CCS	Spondylopathies || id:finngen_R12_M13_SPONDYLOPATHY	Wald ratio	1	-0.0419456	0.0610485	0.492028	-0.161601	0.0777095	0.958922	0.850781	1.08081	0.966963
CCS	Migraine, unspecified, drug-induced || id:finngen_R12_MIGRAINE_UNSPE	Wald ratio	1	-0.547608	0.797205	0.492139	-2.11013	1.01491	0.578331	0.121222	2.75913	0.966963
CCS	Malignant neoplasm of bone and articular cartilage, excluding all cancers (controls excluding all cancers) || id:finngen_R12_C3_BONE_CARTILAGE_EXALLC	Wald ratio	1	0.340746	0.496282	0.492336	-0.631967	1.31346	1.406	0.531545	3.71902	0.966963
CCS	Keratitis || id:finngen_R12_H7_KERATITIS	Wald ratio	1	-0.0683066	0.0997109	0.493314	-0.26374	0.127127	0.933974	0.768173	1.13556	0.966963
CCS	Drug-induced aplastic anaemia || id:finngen_R12_DRUGADVERS_APLAST_ANAEM	Wald ratio	1	1.19916	1.75485	0.494393	-2.24035	4.63867	3.31733	0.106421	103.407	0.966963
CCS	Other and unspecified disorders of orbit || id:finngen_R12_H7_ORBITNAS	Wald ratio	1	-0.660953	0.967648	0.494575	-2.55754	1.23564	0.516359	0.0774949	3.44057	0.966963
CCS	Dermatitis and eczema || id:finngen_R12_L12_DERMATITISECZEMA	Wald ratio	1	0.035891	0.0525464	0.494585	-0.0671	0.138882	1.03654	0.935102	1.14899	0.966963
CCS	Epidermolysis bullosa || id:finngen_R12_Q17_EPIDERMOL_BULLOSA	Wald ratio	1	-1.17031	1.71419	0.494785	-4.53012	2.1895	0.310271	0.0107793	8.93079	0.966963
CCS	Salpingitis and oophoritis || id:finngen_R12_N14_SALPHOOPH	Wald ratio	1	0.10106	0.148064	0.494894	-0.189145	0.391265	1.10634	0.827667	1.47885	0.966963
CCS	Postdysenteric arthropathy || id:finngen_R12_ARTRHO_POSTDYSENTERIC	Wald ratio	1	0.466326	0.68326	0.494922	-0.872863	1.80552	1.59413	0.417754	6.08311	0.966963
CCS	Pre-eclampsia or eclampsia || id:finngen_R12_O15_PRE_OR_ECLAMPSIA	Wald ratio	1	-0.0891963	0.130848	0.495442	-0.345658	0.167266	0.914666	0.707754	1.18207	0.966963
CCS	Mental and behavioural disorders due to cocaine || id:finngen_R12_F5_COCAINE	Wald ratio	1	1.16149	1.70739	0.496334	-2.185	4.50797	3.19468	0.112477	90.7377	0.966963
CCS	Allergic contact dermatitis || id:finngen_R12_L12_ALLERGICCONTACT	Wald ratio	1	0.112372	0.165456	0.497033	-0.211922	0.436666	1.11893	0.809028	1.54754	0.966963
CCS	Other and unspecified myopathies || id:finngen_R12_G6_MYOPOTHUNS	Wald ratio	1	-0.152425	0.22448	0.497129	-0.592406	0.287556	0.858623	0.552995	1.33316	0.966963
CCS	Gastroduodenal ulcer || id:finngen_R12_K11_GASTRODUOULC	Wald ratio	1	-0.0797497	0.117889	0.498737	-0.310813	0.151314	0.923347	0.732851	1.16336	0.966963
CCS	Other congenital malformations of face and neck || id:finngen_R12_Q17_OTHER_CONGEN_MALFO_FACE_NECK	Wald ratio	1	0.258104	0.381578	0.498779	-0.489789	1.006	1.29447	0.612756	2.73463	0.966963
CCS	Liver disorders in diseases classified elsewhere || id:finngen_R12_K11_LIVDISINOTH	Wald ratio	1	0.848882	1.2556	0.498991	-1.61209	3.30985	2.33703	0.199471	27.3811	0.966963
CCS	Cutis laxa senilis || id:finngen_R12_L12_CUTLAXSEN	Wald ratio	1	-0.537292	0.794828	0.49905	-2.09516	1.02057	0.584329	0.123051	2.77478	0.966963
CCS	Malignant neoplasm of breast, excluding all cancers (controls excluding all cancers) || id:finngen_R12_C3_BREAST_EXALLC	Wald ratio	1	0.060431	0.0894483	0.499296	-0.114888	0.23575	1.06229	0.891466	1.26586	0.966963
CCS	Chronic diseases of tonsils and adenoids || id:finngen_R12_J10_CHRONTONSADEN	Wald ratio	1	0.0388014	0.0574416	0.499362	-0.073784	0.151387	1.03956	0.928872	1.16345	0.966963
CCS	Menorrhagia || id:finngen_R12_N14_MENORRHAGIA	Wald ratio	1	0.0573195	0.0848673	0.49942	-0.10902	0.223659	1.05899	0.896712	1.25065	0.966963
CCS	Benign intracranial hypertension || id:finngen_R12_G6_BENINTRAHYP	Wald ratio	1	0.459066	0.679787	0.499479	-0.873316	1.79145	1.5826	0.417565	5.99814	0.966963
CCS	Acanthosis nigricans || id:finngen_R12_L12_ACANTHNIGRICANS	Wald ratio	1	-0.794106	1.17798	0.50023	-3.10294	1.51473	0.451985	0.0449171	4.54817	0.966963
CCS	Intrahepatic Cholestasis of Pregnancy (ICP)? (more control exclusions) || id:finngen_R12_O15_ICP_EXMORE	Wald ratio	1	-0.162044	0.240707	0.50082	-0.633831	0.309742	0.850404	0.530556	1.36307	0.966963
CCS	Benign neoplasm: Urinary organ, other/unspecified || id:finngen_R12_CD2_BENIGN_URINARY_NOS	Wald ratio	1	-0.868668	1.29119	0.501098	-3.39941	1.66207	0.41951	0.0333931	5.27022	0.966963
CCS	Myasthenia gravis, drug-induced || id:finngen_R12_G6_MYASTHENIA_ADVERSE	Wald ratio	1	-1.16513	1.7327	0.501306	-4.56121	2.23096	0.311883	0.0104494	9.30877	0.966963
CCS	Colon adenocarcinoma, excluding all cancers (controls excluding all cancers) || id:finngen_R12_C3_COLON_ADENO_EXALLC	Wald ratio	1	-0.129256	0.192466	0.501851	-0.50649	0.247977	0.878749	0.602607	1.28143	0.966963
CCS	Sudden idiopathic hearing loss || id:finngen_R12_H8_HL_IDIOP	Wald ratio	1	-0.137154	0.204237	0.501875	-0.537458	0.263151	0.871836	0.584231	1.30102	0.966963
CCS	Palatinal maxillary canine || id:finngen_R12_K11_MAXIL_CANINE_PALAT	Wald ratio	1	-0.521926	0.777545	0.502062	-2.04591	1.00206	0.593377	0.129262	2.72389	0.966963
CCS	Visual disturbances || id:finngen_R12_H7_VISUDISTURB	Wald ratio	1	0.0579575	0.0863607	0.502151	-0.11131	0.227225	1.05967	0.894662	1.25511	0.966963
CCS	Other and unspecified pemphigus || id:finngen_R12_L12_PEMPHIGUS_NAS	Wald ratio	1	-0.807986	1.20428	0.502266	-3.16837	1.5524	0.445755	0.042072	4.7228	0.966963
CCS	Cluster headache, wide || id:finngen_R12_G6_CLUSTHEADACHE_WIDE	Wald ratio	1	0.218036	0.325629	0.503122	-0.420196	0.856268	1.24363	0.656918	2.35436	0.966963
CCS	Chondrosarcoma, excluding all cancers (controls excluding all cancers) || id:finngen_R12_C3_CHONDROSARCOMA_EXALLC	Wald ratio	1	0.671935	1.0036	0.50316	-1.29512	2.63899	1.95802	0.273865	13.999	0.966963
CCS	Other and unspecified acquired haemolytic anaemias || id:finngen_R12_D3_ACQHAEMOLYTICANAEMIANAS	Wald ratio	1	-0.480057	0.717962	0.503726	-1.88726	0.927148	0.618748	0.151486	2.52729	0.966963
CCS	Acute drug-induced interstitial lung disorder || id:finngen_R12_ACUTE_DRUGADVERS_INTERSTITIAL_LUNG_DISORD	Wald ratio	1	0.538437	0.807013	0.504646	-1.04331	2.12018	1.71333	0.352287	8.33266	0.966963
CCS	Pediculosis, acariasis and other infestations || id:finngen_R12_AB1_PEDICULOSIS_ACARIASIS_OTHERINFEST	Wald ratio	1	0.178263	0.267554	0.505241	-0.346144	0.702669	1.19514	0.707411	2.01913	0.966963
CCS	Scoliosis || id:finngen_R12_M13_SCOLIOSIS	Wald ratio	1	0.139943	0.210223	0.505609	-0.272093	0.55198	1.15021	0.761783	1.73669	0.966963
CCS	Congenital retinoschisis || id:finngen_R12_Q17_CONGEN_MALFO_RETI	Wald ratio	1	0.903351	1.35844	0.506054	-1.75918	3.56588	2.46786	0.172186	35.3707	0.966963
CCS	Unspecified nephritic syndrome || id:finngen_R12_N14_NEPHRITICNAS	Wald ratio	1	0.296994	0.446815	0.506248	-0.578764	1.17275	1.34581	0.560591	3.23087	0.966963
CCS	Fetus and newborn affected by complications of placenta, cord and membranes || id:finngen_R12_P16_FET_NEWB_COMPLICATIO_PLACEN_CORD_MEMBRANES	Wald ratio	1	1.10642	1.66618	0.506661	-2.15929	4.37213	3.02351	0.115407	79.2124	0.966963
CCS	Other nonthrombocytopenic purpura || id:finngen_R12_D3_OTHNONTHROMBOCYTOPENPURPURA	Wald ratio	1	0.485433	0.731025	0.506662	-0.947375	1.91824	1.62488	0.387757	6.80898	0.966963
CCS	Supernumerary teeth EXCLUDE clefts and syndromes || id:finngen_R12_K11_SUPNUM_ONLY	Wald ratio	1	-0.669718	1.01131	0.507824	-2.65188	1.31245	0.511853	0.0705183	3.71525	0.966963
CCS	Spinal enthesopathy || id:finngen_R12_M13_SPINENTHES	Wald ratio	1	0.220583	0.333137	0.507883	-0.432366	0.873531	1.2468	0.648972	2.39535	0.966963
CCS	Maternal care related to the fetus and amniotic cavity and possible delivery problems || id:finngen_R12_O15_MATERN_CARE	Wald ratio	1	-0.0406908	0.0615036	0.508228	-0.161238	0.0798563	0.960126	0.85109	1.08313	0.966963
CCS	Malignant neoplasm of oropharynx, excluding all cancers (controls excluding all cancers) || id:finngen_R12_C3_OROPHARYNG_EXALLC	Wald ratio	1	-0.652737	0.987825	0.508752	-2.58887	1.2834	0.520619	0.0751045	3.60889	0.966963
CCS	Acute and subacute iridocyclitis || id:finngen_R12_H7_IRIDOACUTE	Wald ratio	1	-0.0924987	0.140057	0.508973	-0.36701	0.182012	0.91165	0.692803	1.19963	0.966963
CCS	Coagulation defects, purpura and other haemorrhagic conditions || id:finngen_R12_D3_COAGDEF_PURPUR_HAEMORRHAGIC	Wald ratio	1	-0.0935332	0.141804	0.509513	-0.371468	0.184402	0.910708	0.689721	1.2025	0.966963
CCS	Stroke, excluding SAH || id:finngen_R12_I9_STR	Wald ratio	1	-0.0488084	0.0740465	0.509794	-0.19394	0.0963228	0.952364	0.823708	1.10111	0.966963
CCS	Maternal care for other known or suspected fetal problems || id:finngen_R12_O15_MATERN_CARE_OTHER	Wald ratio	1	-0.0740546	0.112363	0.509852	-0.294285	0.146176	0.928621	0.745064	1.1574	0.966963
CCS	Certain disorders involving the immune mechanism || id:finngen_R12_D3_IMMUNEMECHANISM	Wald ratio	1	0.0933882	0.141936	0.510565	-0.184807	0.371583	1.09789	0.831265	1.45003	0.966963
CCS	Relapsing fevers || id:finngen_R12_AB1_RELAP_FEVER	Wald ratio	1	-0.9584	1.45691	0.510646	-3.81393	1.89713	0.383506	0.0220612	6.66677	0.966963
CCS	Systemic sclerosis || id:finngen_R12_M13_SYSTSLCE	Wald ratio	1	-0.28437	0.432324	0.510686	-1.13172	0.562985	0.752488	0.322477	1.75591	0.966963
CCS	Guillain-Barre syndrome || id:finngen_R12_G6_GUILBAR	Wald ratio	1	-0.353451	0.537432	0.510753	-1.40682	0.699916	0.70226	0.244921	2.01358	0.966963
CCS	Disorders of glossopharyngeal nerve || id:finngen_R12_G6_DISGLO	Wald ratio	1	-1.03238	1.57099	0.511084	-4.11152	2.04676	0.356159	0.0163829	7.74279	0.966963
CCS	Gout due to impairment of renal function || id:finngen_R12_GOUT_KIDNEY	Wald ratio	1	-0.458019	0.697863	0.51162	-1.82583	0.909792	0.632535	0.161084	2.48381	0.966963
CCS	Thyroiditis, unspecified || id:finngen_R12_E4_THYROIDITNAS	Wald ratio	1	-0.351464	0.535793	0.511843	-1.40162	0.69869	0.703657	0.246198	2.01112	0.966963
CCS	Acquired atrophy of ovary and fallopian tube || id:finngen_R12_N14_ATROPHOV	Wald ratio	1	-0.818461	1.25027	0.512709	-3.269	1.63208	0.44111	0.0380445	5.11448	0.966963
CCS	Impacted cerumen || id:finngen_R12_H8_CERUMEN	Wald ratio	1	-0.138221	0.21119	0.512798	-0.552154	0.275712	0.870906	0.575709	1.31747	0.966963
CCS	Diabetic maculopathy || id:finngen_R12_DM_MACULOPATHY	Wald ratio	1	-0.126916	0.19434	0.513715	-0.507821	0.253989	0.880808	0.601805	1.28916	0.966963
CCS	Other obstetric trauma || id:finngen_R12_O15_OBSTET_TRAUMA_OTHER	Wald ratio	1	-0.1813	0.277752	0.513923	-0.725693	0.363093	0.834185	0.483989	1.43777	0.966963
CCS	Autism spe (more control exclusions) || id:finngen_R12_KRA_PSY_AUTISM_EXMORE	Wald ratio	1	-0.294597	0.451417	0.514012	-1.17937	0.590181	0.744832	0.307471	1.80432	0.966963
CCS	False labour || id:finngen_R12_O15_FALSE_LAB	Wald ratio	1	-0.0619239	0.0948912	0.514029	-0.247911	0.124063	0.939954	0.78043	1.13209	0.966963
CCS	Purulent endophthalmitis || id:finngen_R12_H7_PURENDOPHTHALMITIS	Wald ratio	1	0.591177	0.90779	0.5149	-1.18809	2.37044	1.80611	0.304803	10.7021	0.966963
CCS	Intracranial and intraspinal abscess and granuloma || id:finngen_R12_G6_CNSABSC	Wald ratio	1	-0.421867	0.649045	0.515704	-1.694	0.850261	0.655821	0.183784	2.34026	0.966963
CCS	Other, unspecified and serous retinal detachments || id:finngen_R12_H7_RETINALDETACHOTH	Wald ratio	1	0.251917	0.387716	0.515857	-0.508007	1.01184	1.28649	0.601694	2.75066	0.966963
CCS	Other specified/unspecified systemic involvement of connective tissue || id:finngen_R12_M13_CONNECTNAS	Wald ratio	1	-0.175267	0.270065	0.51635	-0.704594	0.354059	0.839233	0.494309	1.42484	0.966963
CCS	Disorders of other and unspecified cranial nerves || id:finngen_R12_G6_DISOTHUNS	Wald ratio	1	0.593427	0.914553	0.516422	-1.1991	2.38595	1.81018	0.301466	10.8694	0.966963
CCS	Fibroblastic disorders || id:finngen_R12_M13_FIBROBLASTIC	Wald ratio	1	0.0804542	0.124151	0.516963	-0.162882	0.323791	1.08378	0.849691	1.38236	0.966963
CCS	Osteopathy in diseases classified elsewhere || id:finngen_R12_M13_OSTEOPATHYINOTH	Wald ratio	1	0.541705	0.836857	0.517432	-1.09853	2.18194	1.71893	0.333359	8.86352	0.966963
CCS	Squamous cell neoplasms and carcinoma of cervix, excluding all cancers (controls excluding all cancers) || id:finngen_R12_C3_CERVIX_SQUAM_EXALLC	Wald ratio	1	-0.548271	0.8484	0.518123	-2.21113	1.11459	0.577948	0.109576	3.04833	0.966963
CCS	Visual impairment including blindness (binocular or monocular) || id:finngen_R12_H7_BLINDANDVISIMPAIRMENT	Wald ratio	1	-0.161508	0.250104	0.518432	-0.651713	0.328696	0.850859	0.521152	1.38916	0.966963
CCS	Polyp of middle ear || id:finngen_R12_H8_POLYPMIDD	Wald ratio	1	1.11004	1.71941	0.51854	-2.25999	4.48008	3.03449	0.104351	88.242	0.966963
CCS	Herpesviral [herpes simplex] infections || id:finngen_R12_AB1_HERPES_SIMPLEX	Wald ratio	1	0.119693	0.185443	0.518639	-0.243775	0.483161	1.12715	0.783664	1.62119	0.966963
CCS	Clear cell adenocarcinoma of kidney, excluding all cancers (controls excluding all cancers) || id:finngen_R12_C3_KIDNEY_CLEAR_CELL_CARCINOMA_EXALLC	Wald ratio	1	-0.211363	0.327859	0.519138	-0.853967	0.431242	0.809481	0.425723	1.53917	0.966963
CCS	Tobacco use || id:finngen_R12_Z21_TOBAC_USE	Wald ratio	1	-0.187314	0.290848	0.519558	-0.757376	0.382748	0.829183	0.468895	1.46631	0.966963
CCS	Pyoderma || id:finngen_R12_L12_PYODERMA	Wald ratio	1	0.306447	0.476023	0.519727	-0.626558	1.23945	1.35859	0.534428	3.45372	0.966963
CCS	Diseases of the myoneural junction and muscle || id:finngen_R12_G6_MYONEU	Wald ratio	1	-0.119388	0.18548	0.519789	-0.482929	0.244153	0.887463	0.616974	1.27654	0.966963
CCS	Cleft lip || id:finngen_R12_Q17_CLEFT_LIP	Wald ratio	1	0.771504	1.19938	0.520061	-1.57928	3.12229	2.16302	0.206123	22.6983	0.966963
CCS	Anorexia (incl.atypical) || id:finngen_R12_F5_ANOREX	Wald ratio	1	-0.15952	0.248167	0.520359	-0.645927	0.326888	0.852553	0.524176	1.38665	0.966963
CCS	Benign neoplasm: Pineal gland || id:finngen_R12_CD2_BENIGN_PINEAL	Wald ratio	1	0.9058	1.40946	0.520446	-1.85674	3.66834	2.47391	0.156181	39.1869	0.966963
CCS	Endometriosis || id:finngen_R12_N14_ENDOMETRIOSIS	Wald ratio	1	-0.0624233	0.0971503	0.520521	-0.252838	0.127991	0.939485	0.776594	1.13654	0.966963
CCS	Cholesteatoma of external ear || id:finngen_R12_H8_EXT_CHOL	Wald ratio	1	0.528624	0.824228	0.521291	-1.08686	2.14411	1.6966	0.337273	8.53445	0.966972
CCS	Other facial nerve disorders || id:finngen_R12_G6_FACOTH	Wald ratio	1	-0.251464	0.392151	0.521365	-1.02008	0.517152	0.777661	0.360566	1.67724	0.966972
CCS	Vascular dementia (subcortical) || id:finngen_R12_VD_SC	Wald ratio	1	0.255254	0.398389	0.521708	-0.525589	1.0361	1.29079	0.591207	2.81819	0.966972
CCS	Acute pharyngitis || id:finngen_R12_J10_PHARYNGITIS	Wald ratio	1	-0.0983572	0.153912	0.522793	-0.400026	0.203311	0.906325	0.670303	1.22545	0.967444
CCS	Other Crohn's disease || id:finngen_R12_CHRONOTH	Wald ratio	1	-0.15238	0.238506	0.522891	-0.619851	0.315091	0.858662	0.538024	1.37038	0.967444
CCS	Complications specific to multiple gestation || id:finngen_R12_O15_MULTIP_GEST_COMPLIC	Wald ratio	1	0.672079	1.05258	0.523145	-1.39098	2.73514	1.9583	0.248831	15.4119	0.967444
CCS	Embolism and thrombosis of abdominal aorta || id:finngen_R12_I9_EMBTHROAOR	Wald ratio	1	0.973236	1.52675	0.523827	-2.01919	3.96566	2.64649	0.132763	52.755	0.967975
CCS	Other disorders originating in the perinatal period || id:finngen_R12_P16_OTH_DISORD_ORIGINA_PERINA_PERIOD	Wald ratio	1	-0.434525	0.682521	0.524354	-1.77227	0.903216	0.647572	0.169947	2.46752	0.968221
CCS	Nonalcoholic steatohepatitis || id:finngen_R12_NASH	Wald ratio	1	-0.503066	0.79094	0.524753	-2.05331	1.04718	0.604674	0.12831	2.84959	0.968228
CCS	Psychotic depression || id:finngen_R12_F5_DEPRESSION_PSYCHOTIC	Wald ratio	1	-0.163862	0.258152	0.525591	-0.66984	0.342116	0.848859	0.51179	1.40792	0.968389
CCS	Vascular dementia (sudden onset) || id:finngen_R12_VD_SO	Wald ratio	1	-0.588087	0.927896	0.526221	-2.40676	1.23059	0.555389	0.0901066	3.42324	0.968389
CCS	Other infectious diseases || id:finngen_R12_AB1_OTHER_INFECTIONS	Wald ratio	1	0.145642	0.230169	0.52689	-0.305489	0.596773	1.15678	0.736763	1.81625	0.968389
CCS	Other superficial mycoses || id:finngen_R12_AB1_OTHER_SUPERF_MYCOSIS	Wald ratio	1	0.292282	0.46271	0.5276	-0.61463	1.19919	1.33948	0.540841	3.31744	0.968389
CCS	Disorder of carbohydrate metabolism, other/unspecified || id:finngen_R12_E4_CARBONAS	Wald ratio	1	0.734155	1.16453	0.528412	-1.54832	3.01663	2.08372	0.212605	20.4223	0.968389
CCS	Hemiplegia || id:finngen_R12_G6_HEMIPLE	Wald ratio	1	0.177357	0.281942	0.529312	-0.375248	0.729963	1.19406	0.687119	2.075	0.968389
CCS	Other arrhythmias || id:finngen_R12_I9_OTHARR	Wald ratio	1	-0.0431607	0.068617	0.529343	-0.17765	0.0913285	0.957757	0.837235	1.09563	0.968389
CCS	Residual foreign body in soft tissue || id:finngen_R12_M13_FOREIGNBODY	Wald ratio	1	-0.178517	0.284581	0.530463	-0.736296	0.379261	0.83651	0.478885	1.4612	0.968389
CCS	Disorders of parathyroid gland || id:finngen_R12_E4_PARATHYRO	Wald ratio	1	0.0865126	0.138263	0.531507	-0.184484	0.357509	1.09037	0.831533	1.42976	0.968389
CCS	Infections of breast associated with childbirth || id:finngen_R12_O15_BIRTH_BREAT_INFECT	Wald ratio	1	-0.212137	0.339035	0.531507	-0.876646	0.452372	0.808854	0.416176	1.57204	0.968389
CCS	Carcinoma in situ, bladder (controls excluding all cancers) || id:finngen_R12_CD2_INSITU_BLADDER_EXALLC	Wald ratio	1	0.248302	0.397412	0.532103	-0.530625	1.02723	1.28185	0.588237	2.79332	0.968389
CCS	Recurring oral aphthae, including avohilmo || id:finngen_R12_K11_APHTA_RECUR_INCLAVO	Wald ratio	1	-0.107724	0.172645	0.532651	-0.446107	0.230659	0.897875	0.640115	1.25943	0.968389
CCS	Benign neoplasm of other and ill-defined parts of digestive system || id:finngen_R12_CD2_BENIGN_OTHERDIGESTIVE	Wald ratio	1	-0.0949275	0.152143	0.53267	-0.393128	0.203273	0.909439	0.674942	1.22541	0.968389
CCS	Hypertension, portal || id:finngen_R12_I9_HYPTENSPOR	Wald ratio	1	-0.793167	1.27141	0.532729	-3.28514	1.69881	0.45241	0.0374353	5.46741	0.968389
CCS	Tibial collateral bursitis [Pellegrini-Stieda] || id:finngen_R12_M13_TIBIALCOLLATERAL	Wald ratio	1	0.39768	0.63819	0.533194	-0.853173	1.64853	1.48837	0.426061	5.19934	0.968389
CCS	Other and unspecified tonsillitis || id:finngen_R12_J10_TONSILLITIS	Wald ratio	1	-0.0599262	0.0962034	0.533343	-0.248485	0.128632	0.941834	0.779982	1.13727	0.968389
CCS	Other disorders of glucose regulation and pancreatic internal secretion || id:finngen_R12_E4_GLUCOPANCREAS	Wald ratio	1	0.1353	0.217654	0.534187	-0.291303	0.561902	1.14488	0.747289	1.75401	0.968389
CCS	Venous complications and haemorrhoids in the puerperium || id:finngen_R12_O15_VENOUS_COMPLIC	Wald ratio	1	0.398275	0.640707	0.534193	-0.857511	1.65406	1.48925	0.424216	5.22817	0.968389
CCS	Candidiasis || id:finngen_R12_AB1_CANDIDIASIS	Wald ratio	1	0.107776	0.173752	0.535067	-0.232777	0.448329	1.1138	0.79233	1.56569	0.968389
CCS	Other congenital malformations of upper alimentary tract || id:finngen_R12_Q17_OTHER_CONGEN_MALFO_UPPER_ALIME_TRACT	Wald ratio	1	-0.504326	0.816586	0.536837	-2.10484	1.09618	0.603912	0.121866	2.99272	0.968389
CCS	Hypotension due to drugs || id:finngen_R12_HYPOTE_DRUGS	Wald ratio	1	0.363636	0.590579	0.538074	-0.793899	1.52117	1.43855	0.452079	4.57758	0.968389
CCS	Pemphigus || id:finngen_R12_L12_PEMPHIGUS	Wald ratio	1	0.509734	0.828488	0.538384	-1.1141	2.13357	1.66485	0.32821	8.44497	0.968389
CCS	Other chromosome abnormalities, not elsewhere classified || id:finngen_R12_Q17_OTHER_CHROMOSOME_ABNORMALITI_NOT_ELSEW_CLASSIFIED	Wald ratio	1	-0.663393	1.07921	0.538752	-2.77865	1.45186	0.5151	0.0621222	4.27107	0.968389
CCS	Premature separation of placenta [abruptio placentae] || id:finngen_R12_O15_PLAC_PREMAT_SEPAR	Wald ratio	1	0.263485	0.428898	0.538998	-0.577156	1.10413	1.30146	0.561493	3.01658	0.968389
CCS	Diseases of the digestive system || id:finngen_R12_K11_OTHDIG	Wald ratio	1	-0.0536283	0.0873029	0.539031	-0.224742	0.117485	0.947784	0.798722	1.12467	0.968389
CCS	Other acquired deformities of musculoskeletal system and connective tissue || id:finngen_R12_M13_DEFORMACQ	Wald ratio	1	-0.188469	0.30689	0.539132	-0.789975	0.413036	0.828226	0.453856	1.5114	0.968389
CCS	Retention of urine || id:finngen_R12_R18_RETEN_URINE	Wald ratio	1	-0.0643155	0.10499	0.540151	-0.270096	0.141465	0.937709	0.763306	1.15196	0.968389
CCS	Other acantholytic disorders || id:finngen_R12_L12_ACANTHOLYTIC	Wald ratio	1	-0.850726	1.39001	0.540518	-3.57514	1.87369	0.427105	0.0280114	6.51229	0.968389
CCS	DVT of lower extremities || id:finngen_R12_I9_PHLETHROMBDVTLOW	Wald ratio	1	0.0869567	0.142144	0.540703	-0.191646	0.365559	1.09085	0.825599	1.44132	0.968389
CCS	Other cataract || id:finngen_R12_H7_CATARACTOTHER	Wald ratio	1	-0.0530796	0.0867834	0.540781	-0.223175	0.117016	0.948305	0.799975	1.12414	0.968389
CCS	Inflammatory diseases of prostate (prostatitis) || id:finngen_R12_N14_PROSTATITIS	Wald ratio	1	0.108704	0.177757	0.540848	-0.2397	0.457107	1.11483	0.786864	1.5795	0.968389
CCS	Multiple gestation || id:finngen_R12_O15_MULTIP_GEST	Wald ratio	1	0.124851	0.204517	0.541554	-0.276003	0.525704	1.13298	0.75881	1.69165	0.968389
CCS	Other specified/unspecified disorders of middle ear and mastoid || id:finngen_R12_H8_MIDDMASTNAS	Wald ratio	1	0.858669	1.40664	0.54157	-1.89835	3.61568	2.36002	0.149816	37.1768	0.968389
CCS	Cholinergic urticaria || id:finngen_R12_L12_URTICA_CHOLINERG	Wald ratio	1	0.578192	0.948223	0.542018	-1.28032	2.43671	1.78281	0.277947	11.4353	0.968389
CCS	Ectropion of eyelid || id:finngen_R12_H7_ECTROPION	Wald ratio	1	-0.204492	0.336236	0.543069	-0.863514	0.454531	0.815062	0.421678	1.57543	0.968389
CCS	Congenital malformations of cardiac chambers and connections || id:finngen_R12_Q17_CONGEN_MALFO_CARDIAC_CHAMB_CONNECTIO	Wald ratio	1	0.523883	0.861882	0.543296	-1.16541	2.21317	1.68857	0.311796	9.14468	0.968389
CCS	Hydrocephalus in other diseases || id:finngen_R12_G6_HCINOTH	Wald ratio	1	-0.557581	0.91733	0.5433	-2.35555	1.24039	0.572593	0.0948416	3.45695	0.968389
CCS	Dronedarone medication || id:finngen_R12_I9_E_DRONE	Wald ratio	1	-0.243788	0.401385	0.543607	-1.0305	0.542926	0.783654	0.356828	1.72104	0.968389
CCS	Lichen ruber planus, wide definition including periferal and oral lichen planus || id:finngen_R12_K11_LICHEN_PLANUS_WIDE	Wald ratio	1	0.0839894	0.138668	0.544724	-0.187801	0.35578	1.08762	0.82878	1.42729	0.968389
CCS	Testicular dysfunction, other/unspecified || id:finngen_R12_E4_TESTICDYSNAS	Wald ratio	1	-0.629267	1.03902	0.544757	-2.66574	1.40721	0.532982	0.0695476	4.08454	0.968389
CCS	Anisometropia and aniseikonia || id:finngen_R12_H7_ANISOMETROPIA	Wald ratio	1	-0.226389	0.373896	0.544855	-0.959225	0.506446	0.797408	0.38319	1.65938	0.968389
CCS	Rhabdomyosarcoma, excluding all cancers (controls excluding all cancers) || id:finngen_R12_C3_RHABDOMYOSARCOMA_EXALLC	Wald ratio	1	0.996605	1.64727	0.545176	-2.23204	4.22525	2.70907	0.107309	68.3916	0.968389
CCS	Functional dyspepsia || id:finngen_R12_K11_FUNCDYSP	Wald ratio	1	0.0703004	0.116299	0.545524	-0.157645	0.298246	1.07283	0.854153	1.34749	0.968389
CCS	Other meningitis || id:finngen_R12_G6_MENINGOTH	Wald ratio	1	-0.322409	0.534036	0.546029	-1.36912	0.724302	0.724402	0.254331	2.06329	0.968389
CCS	Other and unspecified vasculitis limited to skin || id:finngen_R12_L12_VASCULITISNAS	Wald ratio	1	-0.269329	0.446221	0.546125	-1.14392	0.605264	0.763892	0.318567	1.83174	0.968389
CCS	Impaction of intestines || id:finngen_R12_K11_IMPACT	Wald ratio	1	0.488647	0.809858	0.54626	-1.09867	2.07597	1.63011	0.333313	7.97226	0.968389
CCS	Varicose veins || id:finngen_R12_I9_VARICVE	Wald ratio	1	0.0427111	0.0709423	0.547138	-0.0963358	0.181758	1.04364	0.908159	1.19932	0.968389
CCS	Duodenal ulcer || id:finngen_R12_K11_DULC	Wald ratio	1	-0.113576	0.188697	0.547241	-0.483422	0.256269	0.892636	0.616669	1.2921	0.968389
CCS	Other retinal disorders || id:finngen_R12_H7_RETINALDISOTH	Wald ratio	1	0.0447126	0.0745125	0.54846	-0.101332	0.190757	1.04573	0.903633	1.21017	0.968389
CCS	Dialysis || id:finngen_R12_N14_DIALYSIS	Wald ratio	1	0.200219	0.333973	0.548835	-0.454369	0.854807	1.22167	0.634849	2.35092	0.968389
CCS	Unstable angina pectoris || id:finngen_R12_I9_UAP	Wald ratio	1	-0.0622288	0.103859	0.54906	-0.265792	0.141334	0.939668	0.766599	1.15181	0.968389
CCS	Autoimmune polyglandular failure || id:finngen_R12_E4_AUTOPOLYFAI	Wald ratio	1	-1.05075	1.75681	0.549771	-4.4941	2.39259	0.349675	0.0111748	10.9418	0.968389
CCS	Presbycusis || id:finngen_R12_H8_HL_PRESBY	Wald ratio	1	-0.103318	0.172866	0.550056	-0.442137	0.2355	0.90184	0.642662	1.26554	0.968389
CCS	Other disorders following mastoidectomy || id:finngen_R12_H8_POSTMASTNAS	Wald ratio	1	-0.670736	1.12233	0.55009	-2.87051	1.52904	0.511332	0.05667	4.61374	0.968389
CCS	Hypertrophy of (infrapatellar) fat pad || id:finngen_R12_M13_FATPADHYPERTROPHY	Wald ratio	1	0.387803	0.649569	0.550497	-0.885353	1.66096	1.47374	0.412568	5.26436	0.968389
CCS	Body-mass index, inverse-rank normalized || id:finngen_R12_BMI_IRN	Wald ratio	1	0.0116141	0.0194609	0.550645	-0.0265293	0.0497575	1.01168	0.97382	1.05102	0.968389
CCS	Choroidal haemorrhage and rupture || id:finngen_R12_H7_CHORHAEMORRHAGE	Wald ratio	1	0.708853	1.18887	0.551014	-1.62133	3.03904	2.03166	0.197636	20.8851	0.968389
CCS	Ulcerative colitis (strict definition, require KELA, min 2 HDR) || id:finngen_R12_K11_UC_STRICT2	Wald ratio	1	-0.0893386	0.149934	0.551273	-0.383209	0.204531	0.914536	0.681671	1.22695	0.968389
CCS	Other congenital malformations of heart || id:finngen_R12_Q17_OTHER_CONGEN_MALFO_HEART	Wald ratio	1	-0.49596	0.832513	0.55135	-2.12769	1.13576	0.608986	0.119113	3.11355	0.968389
CCS	Other conditions related to polyarteritis nodosa || id:finngen_R12_M13_POYARTOTH	Wald ratio	1	-0.820685	1.38022	0.552108	-3.52592	1.88455	0.44013	0.0294248	6.58338	0.968389
CCS	Entropion and trichiasis of eyelid || id:finngen_R12_H7_ENTROPION	Wald ratio	1	-0.134185	0.226011	0.552708	-0.577167	0.308798	0.874428	0.561487	1.36179	0.968389
CCS	Alzheimer锟斤拷s disease, wide definition || id:finngen_R12_G6_AD_WIDE	Wald ratio	1	-0.0773056	0.130269	0.552893	-0.332632	0.178021	0.925607	0.717034	1.19485	0.968389
CCS	Other heart diseases || id:finngen_R12_FG_OTHHEART	Wald ratio	1	0.0349035	0.0588768	0.5533	-0.0804951	0.150302	1.03552	0.922659	1.16219	0.968389
CCS	Unspecified renal colic || id:finngen_R12_N14_RENALCOLNAS	Wald ratio	1	-0.519233	0.876446	0.553563	-2.23707	1.1986	0.594977	0.106771	3.31547	0.968389
CCS	Purpura and other haemorrhagic conditions || id:finngen_R12_D3_PURPURA_AND3_OTHER_HAEMORRHAGIC	Wald ratio	1	-0.102757	0.173613	0.553935	-0.443038	0.237524	0.902346	0.642083	1.26811	0.968389
CCS	Drug-induced headache, not elsewhere classified || id:finngen_R12_DRUGADVERS_HEADA_NOT_ELSEW_CLASSIFIED	Wald ratio	1	-0.545825	0.923156	0.554347	-2.35521	1.26356	0.579364	0.0948734	3.538	0.968389
CCS	Hyperprolactinaemia, drug-induced || id:finngen_R12_E4_HYPERPRO_ADVERSE	Wald ratio	1	0.531268	0.900557	0.555236	-1.23382	2.29636	1.70109	0.291177	9.93794	0.968389
CCS	Open bite that required surgery (Lefort1 or BSSRO) || id:finngen_R12_K11_OPEN_BITE_SURGERY	Wald ratio	1	-0.399798	0.679416	0.556234	-1.73145	0.931858	0.670455	0.177027	2.53922	0.968389
CCS	Bullous pemphigoid || id:finngen_R12_L12_PEMPHIGOID_BULL	Wald ratio	1	-0.280821	0.47735	0.556337	-1.21643	0.654786	0.755164	0.296287	1.92473	0.968389
CCS	Other and unspecified noninflammatory disorders of ovary, fallopian tube and broad ligament || id:finngen_R12_N14_OTHNONINFOVA	Wald ratio	1	0.227752	0.387179	0.556376	-0.53112	0.986623	1.25577	0.587946	2.68216	0.968389
CCS	Kidney transplant status || id:finngen_R12_Z21_KIDNEY_TRANSPLANT_STATUS	Wald ratio	1	0.173172	0.294966	0.557143	-0.404961	0.751304	1.18907	0.667003	2.11976	0.968389
CCS	Lordosis || id:finngen_R12_M13_LORDOSIS	Wald ratio	1	0.751601	1.2813	0.557477	-1.75975	3.26295	2.12039	0.172089	26.1265	0.968389
CCS	Toxic encephalopathy || id:finngen_R12_G6_ENCEPHTOX	Wald ratio	1	-0.866351	1.47893	0.558013	-3.76505	2.03235	0.420483	0.0231664	7.63202	0.968389
CCS	Diseases of salivary glands || id:finngen_R12_K11_SALIVARY	Wald ratio	1	0.0801644	0.136921	0.558227	-0.188201	0.34853	1.08347	0.828448	1.41698	0.968389
CCS	Other infective (teno)synovitis || id:finngen_R12_M13_INFTENOSYNOVITIS	Wald ratio	1	-0.618813	1.05927	0.559096	-2.69499	1.45737	0.538584	0.067543	4.29463	0.968389
CCS	Conjunctivitis || id:finngen_R12_H7_CONJUNCTIVITIS	Wald ratio	1	-0.0382338	0.065476	0.559263	-0.166567	0.0900991	0.962488	0.846566	1.09428	0.968389
CCS	Other disorders of penis || id:finngen_R12_N14_OTHPENIS	Wald ratio	1	-0.121354	0.208029	0.559658	-0.529091	0.286384	0.885721	0.58914	1.3316	0.968389
CCS	Vitamin D deficiency || id:finngen_R12_E4_VIT_D_DEF	Wald ratio	1	-0.296386	0.508262	0.559802	-1.29258	0.699807	0.743501	0.274562	2.01337	0.968389
CCS	Secondary polycythaemia || id:finngen_R12_D3_SCNDPOLYCYTHAEMIA	Wald ratio	1	0.258569	0.44363	0.559997	-0.610947	1.12808	1.29507	0.542837	3.08973	0.968389
CCS	Other mosquito-borne viral fevers || id:finngen_R12_AB1_OTHER_MOSQUITO_FEVER	Wald ratio	1	0.846562	1.45302	0.560148	-2.00136	3.69449	2.33162	0.135151	40.225	0.968389
CCS	Procreative management || id:finngen_R12_Z21_PROCREATIVE_MANAG	Wald ratio	1	-0.0581693	0.0999045	0.560399	-0.253982	0.137644	0.94349	0.775706	1.14757	0.968389
CCS	Malignant neoplasm of rectum, excluding all cancers (controls excluding all cancers) || id:finngen_R12_C3_RECTUM_EXALLC	Wald ratio	1	0.107516	0.184912	0.560939	-0.25491	0.469943	1.11351	0.774986	1.5999	0.968389
CCS	Colorectal adenocarcinoma, excluding all cancers (controls excluding all cancers) || id:finngen_R12_C3_COLORECTAL_ADENO_EXALLC	Wald ratio	1	-0.0853984	0.146889	0.560985	-0.373302	0.202505	0.918146	0.688457	1.22447	0.968389
CCS	Deficiency of other B group vitamins || id:finngen_R12_E4_VIT_B_DEF	Wald ratio	1	0.265962	0.457487	0.561002	-0.630713	1.16264	1.30469	0.532212	3.19836	0.968389
CCS	Thyrotoxicosis with diffuse goitre || id:finngen_R12_E4_THYTOXGOITDIF	Wald ratio	1	0.0960265	0.165223	0.56111	-0.22781	0.419863	1.10079	0.796275	1.52175	0.968389
CCS	Gonococcal infection || id:finngen_R12_AB1_GONOCOCCAL	Wald ratio	1	-0.21506	0.370141	0.561226	-0.940537	0.510417	0.806493	0.390418	1.66599	0.968389
CCS	Ovarian hyperstimulation (induction) || id:finngen_R12_N14_OVAR_HYPERSTIM	Wald ratio	1	0.295848	0.509818	0.561712	-0.703395	1.29509	1.34427	0.494902	3.65133	0.968389
CCS	Mandibular prognathia || id:finngen_R12_K11_MN_PROGN	Wald ratio	1	0.31037	0.535287	0.562037	-0.738794	1.35953	1.36393	0.47769	3.89437	0.968389
CCS	Inflammatory bowel disease, strict (require KELA) || id:finngen_R12_K11_IBD_STRICT	Wald ratio	1	-0.0707975	0.12223	0.562443	-0.310368	0.168773	0.931651	0.733177	1.18385	0.968389
CCS	Maternal care for known or suspected fetal abnormality and damage || id:finngen_R12_O15_MATERN_CARE_FETAL_ABNORM	Wald ratio	1	-0.089855	0.15516	0.562514	-0.393969	0.214259	0.914064	0.674375	1.23894	0.968389
CCS	Benign neoplasm: Central nervous system, other parts/unspecified || id:finngen_R12_CD2_BENIGN_CNS_NOS	Wald ratio	1	0.653705	1.12922	0.562658	-1.55957	2.86698	1.92265	0.210226	17.5838	0.968389
CCS	Abnormalities of forces of labour || id:finngen_R12_O15_LABOUR_ABNORM_FORCES	Wald ratio	1	0.111804	0.193332	0.563063	-0.267128	0.490735	1.11829	0.765575	1.63352	0.968389
CCS	Perineal laceration during delivery || id:finngen_R12_O15_DELIV_PERIN_LACER	Wald ratio	1	0.0874599	0.151251	0.5631	-0.208992	0.383912	1.0914	0.811402	1.46802	0.968389
CCS	Other diseases of oesophagus || id:finngen_R12_K11_OTHDISOES	Wald ratio	1	-0.117485	0.20322	0.563184	-0.515797	0.280826	0.889153	0.597025	1.32422	0.968389
CCS	Premature rupture of membranes || id:finngen_R12_O15_MEMBR_PREMAT_RUPT	Wald ratio	1	-0.0746542	0.129169	0.563292	-0.327825	0.178517	0.928064	0.720489	1.19544	0.968389
CCS	Iron deficiency || id:finngen_R12_E4_FE_DEF	Wald ratio	1	0.260598	0.451286	0.563632	-0.623924	1.14512	1.29771	0.535838	3.14282	0.968389
CCS	Other shoulder lesions || id:finngen_R12_M13_SHOULDERNAS	Wald ratio	1	-0.117706	0.203844	0.563647	-0.517241	0.281829	0.888957	0.596163	1.32555	0.968389
CCS	Other viral diseases || id:finngen_R12_AB1_OTHER_VIRAL	Wald ratio	1	-0.0620416	0.107522	0.563929	-0.272784	0.148701	0.939844	0.761257	1.16033	0.968389
CCS	Melanoma in situ (controls excluding all cancers) || id:finngen_R12_CD2_INSITU_MELANOMA_EXALLC	Wald ratio	1	-0.201417	0.349688	0.564621	-0.886806	0.483971	0.817571	0.41197	1.6225	0.968389
CCS	Obstructive hydrocephalus || id:finngen_R12_G6_HCOBSTR	Wald ratio	1	0.311126	0.540622	0.564955	-0.748492	1.37074	1.36496	0.473079	3.93828	0.968389
CCS	Malignant neoplasm of brain, excluding all cancers (controls excluding all cancers) || id:finngen_R12_C3_BRAIN_EXALLC	Wald ratio	1	-0.167302	0.290782	0.565053	-0.737236	0.402631	0.845944	0.478434	1.49576	0.968389
CCS	Arterial embolism and thrombosis of lower extremity artery || id:finngen_R12_I9_ARTEMBTHRLOW	Wald ratio	1	0.202083	0.351608	0.565468	-0.487069	0.891235	1.22395	0.614425	2.43814	0.968389
CCS	Galactorrhea || id:finngen_R12_N14_GALACTORRHEA	Wald ratio	1	0.378579	0.659317	0.565833	-0.913683	1.67084	1.46021	0.401044	5.31664	0.968389
CCS	Other disorders of patella || id:finngen_R12_M13_PATELLAOTH	Wald ratio	1	0.0799279	0.139663	0.567125	-0.193812	0.353668	1.08321	0.823813	1.42428	0.968389
CCS	Open bite || id:finngen_R12_K11_OPEN_BITE	Wald ratio	1	-0.161269	0.281962	0.567354	-0.713914	0.391377	0.851063	0.489724	1.47902	0.968389
CCS	Keratoconus || id:finngen_R12_H7_CORNEALDEFORM	Wald ratio	1	-0.243508	0.426023	0.567604	-1.07851	0.591498	0.783874	0.340101	1.80669	0.968389
CCS	Extrapyramidal and movement disorders || id:finngen_R12_G6_XTRAPYR	Wald ratio	1	0.0577754	0.101394	0.568807	-0.140957	0.256508	1.05948	0.868526	1.29241	0.968389
CCS	Hypoplasia of dental enamel, prenatal || id:finngen_R12_K11_HYPOPLASIA_ENAMEL_PRENATAL	Wald ratio	1	-0.989859	1.73958	0.569341	-4.39943	2.41971	0.371629	0.0122844	11.2426	0.968389
CCS	Hypoplasia of dental enamel, prenatal , including avohilmo || id:finngen_R12_K11_HYPOPLASIA_ENAMEL_PRENATAL_INCLAVO	Wald ratio	1	-0.589987	1.03749	0.569581	-2.62347	1.44349	0.554335	0.072551	4.23546	0.968389
CCS	Postinfectious hypothyroidism || id:finngen_R12_E4_HYTHYPOSTINF	Wald ratio	1	0.508175	0.894005	0.569746	-1.24408	2.26043	1.66225	0.288207	9.58717	0.968389
CCS	Perforation of tympanic membrane || id:finngen_R12_H8_PERFORATION	Wald ratio	1	0.11528	0.20286	0.569849	-0.282326	0.512886	1.12219	0.754028	1.6701	0.968389
CCS	Malignant neoplasm of intrahepatic ducts, biliary tract and gallbladder, excluding all cancers (controls excluding all cancers) || id:finngen_R12_C3_BILIARY_GALLBLADDER_EXALLC	Wald ratio	1	0.150779	0.266156	0.571051	-0.370888	0.672446	1.16274	0.690121	1.95902	0.968389
CCS	Viral and other specified intestinal infections || id:finngen_R12_AB1_VIRAL_OTHER_INTEST_INFECTIONS	Wald ratio	1	-0.0692263	0.122454	0.571854	-0.309237	0.170784	0.933116	0.734007	1.18624	0.968389
CCS	Dementia in other diseases classified elsewhere || id:finngen_R12_F5_DEMINOTH	Wald ratio	1	0.178416	0.316015	0.57236	-0.440974	0.797805	1.19532	0.643409	2.22066	0.968389
CCS	Pulmonary embolism || id:finngen_R12_I9_PULMEMB	Wald ratio	1	-0.0642772	0.113876	0.572449	-0.287475	0.15892	0.937745	0.750156	1.17224	0.968389
CCS	Malignant immunoproliferative diseases (controls excluding all cancers) || id:finngen_R12_CD2_IMMUNOPROLIFERATIVE_EXALLC	Wald ratio	1	-0.408787	0.724932	0.572824	-1.82965	1.01208	0.664456	0.160469	2.75132	0.968389
CCS	Kyphosis || id:finngen_R12_M13_KYPHOSIS	Wald ratio	1	-0.333519	0.591534	0.572876	-1.49293	0.825888	0.716398	0.224714	2.28391	0.968389
CCS	Lesion of medial popliteal nerve || id:finngen_R12_G6_FEMMEPOP	Wald ratio	1	-0.610126	1.0822	0.572903	-2.73124	1.51099	0.543283	0.0651384	4.53121	0.968389
CCS	Unspecified behavioural syndromes associated with physiological disturbances and physical factors +Physiological and behavioural factors associated with disorders of diseases classified elsewhere || id:finngen_R12_F5_PHYSBEHOTH	Wald ratio	1	0.289786	0.514719	0.573436	-0.719063	1.29863	1.33614	0.487209	3.66429	0.968389
CCS	Knuckle pads || id:finngen_R12_M13_KNUCKLEPADS	Wald ratio	1	0.96366	1.71291	0.573716	-2.39364	4.32096	2.62127	0.0912967	75.261	0.968389
CCS	Hyperosmolality and hypernatraemia || id:finngen_R12_E4_HYPEROSMHNAT	Wald ratio	1	0.334043	0.594011	0.573876	-0.830219	1.49831	1.3966	0.435954	4.4741	0.968389
CCS	Crohn's disease of large intestine || id:finngen_R12_CHRONLARGE	Wald ratio	1	-0.156705	0.278853	0.574142	-0.703257	0.389848	0.854957	0.494971	1.47676	0.968389
CCS	Thyroid crisis or storm || id:finngen_R12_E4_THYCRISIS	Wald ratio	1	0.764114	1.36068	0.574411	-1.90282	3.43105	2.14709	0.149147	30.909	0.968389
CCS	Non-Hodgkin lymphoma, all, excluding all cancers (controls excluding all cancers) || id:finngen_R12_C3_NONHODGKIN_EXALLC	Wald ratio	1	-0.0994527	0.177284	0.574811	-0.446929	0.248024	0.905333	0.639589	1.28149	0.968389
CCS	Unspecific neurodegenerative disorder || id:finngen_R12_G6_NEURODEGENERATIVE	Wald ratio	1	-0.0553935	0.0987843	0.574966	-0.249011	0.138224	0.946113	0.779572	1.14823	0.968389
CCS	Benign neoplasm: Colon || id:finngen_R12_CD2_BENIGN_COLON	Wald ratio	1	0.0478667	0.0854954	0.575565	-0.119704	0.215438	1.04903	0.887183	1.2404	0.968389
CCS	Myopia || id:finngen_R12_H7_MYOPIA	Wald ratio	1	0.0967843	0.172928	0.575699	-0.242155	0.435724	1.10162	0.784934	1.54608	0.968389
CCS	Congenital malformations of gallbladder, bile ducts and liver || id:finngen_R12_Q17_CONGEN_MALFO_GALLB_BILE_DUCTS_LIVER	Wald ratio	1	0.401962	0.719138	0.576196	-1.00755	1.81147	1.49475	0.365113	6.11945	0.968389
CCS	Abscess of anal and rectal regions || id:finngen_R12_K11_ABSCANAL	Wald ratio	1	0.118564	0.212156	0.576263	-0.297263	0.534391	1.12588	0.742849	1.70641	0.968389
CCS	Pericarditis || id:finngen_R12_I9_PERICARD	Wald ratio	1	0.191571	0.343292	0.576816	-0.481281	0.864423	1.21115	0.617991	2.37364	0.968389
CCS	Other noninflammatory disorders of cervix uteri || id:finngen_R12_N14_OTHNONINFCERVIX	Wald ratio	1	0.165788	0.297343	0.577142	-0.417005	0.74858	1.18032	0.659018	2.114	0.968389
CCS	Diabetic nephropathy || id:finngen_R12_DM_NEPHROPATHY	Wald ratio	1	0.0983201	0.176378	0.577228	-0.247382	0.444022	1.10332	0.780843	1.55896	0.968389
CCS	Hyperlipidaemia, other/unspecified || id:finngen_R12_E4_HYPERLIPNAS	Wald ratio	1	0.0553533	0.0993245	0.577324	-0.139323	0.250029	1.05691	0.869947	1.28406	0.968389
CCS	Benign neoplasm: Sigmoid colon || id:finngen_R12_CD2_BENIGN_SIGMOID_COLON	Wald ratio	1	0.0841477	0.152147	0.580216	-0.21406	0.382355	1.08779	0.8073	1.46573	0.972115
CCS	Second line medication for Crohn's disease || id:finngen_R12_RX_CROHN_2NDLINE	Wald ratio	1	0.0427535	0.0773271	0.580338	-0.108808	0.194315	1.04368	0.896903	1.21448	0.972115
CCS	Chronic suppurative otitis media || id:finngen_R12_H8_CHRON_SUPOTITIS	Wald ratio	1	0.13301	0.241221	0.581358	-0.339784	0.605803	1.14226	0.711924	1.83272	0.972749
CCS	Nail disorders || id:finngen_R12_L12_NAILDIS	Wald ratio	1	-0.122558	0.222355	0.581509	-0.558373	0.313257	0.884655	0.572139	1.36787	0.972749
CCS	Failed induction of labour || id:finngen_R12_O15_FAILED_INDUCT	Wald ratio	1	-0.147832	0.268772	0.5823	-0.674625	0.378961	0.862576	0.509347	1.46077	0.973239
CCS	Malaria || id:finngen_R12_AB1_MALARIA	Wald ratio	1	0.530632	0.965491	0.582595	-1.36173	2.42299	1.70001	0.256217	11.2796	0.973239
CCS	Social disorders starting during childhood or adolescence (more control exclusions) || id:finngen_R12_KRA_PSY_CHILDSOC_EXMORE	Wald ratio	1	0.436067	0.796683	0.584136	-1.12543	1.99757	1.54661	0.324512	7.3711	0.974594
CCS	Bicuspidal aortic valve syndrome || id:finngen_R12_Q17_BICUSP_AORTIC_VALVE	Wald ratio	1	0.194529	0.355928	0.584695	-0.503091	0.892148	1.21474	0.604659	2.44037	0.974594
CCS	Other malignant neoplasms of skin (=non-melanoma skin cancer), excluding all cancers (controls excluding all cancers) || id:finngen_R12_C3_OTHER_SKIN_EXALLC	Wald ratio	1	0.0455633	0.0834281	0.584971	-0.117956	0.209082	1.04662	0.888735	1.23255	0.974594
CCS	Motor disorders (more control exclusions) || id:finngen_R12_KRA_PSY_MOTOR_EXMORE	Wald ratio	1	0.309827	0.567791	0.585293	-0.803044	1.4227	1.36319	0.447963	4.1483	0.974594
CCS	Fibrosis and cirrhosis of liver || id:finngen_R12_K11_FIBROCHIRLIV	Wald ratio	1	-0.134066	0.245878	0.585578	-0.615987	0.347855	0.874532	0.540107	1.41603	0.974594
CCS	Congenital iodine-deficiency syndrome/hypothyroidism || id:finngen_R12_E4_CONGEIOD	Wald ratio	1	-0.20834	0.382488	0.585961	-0.958017	0.541336	0.811931	0.383653	1.7183	0.974594
CCS	Other primary thrombocytopenia || id:finngen_R12_D3_OTHPRIMTHROMBOCYTOPENIA	Wald ratio	1	0.600856	1.1057	0.586844	-1.56632	2.76803	1.82368	0.208812	15.9273	0.974594
CCS	Drug-induced tremor || id:finngen_R12_DRUGADVERS_TREMOR	Wald ratio	1	-0.483651	0.891671	0.587537	-2.23133	1.26402	0.616528	0.107386	3.53964	0.974594
CCS	Other and unspecified mononeuropathies of lower limb || id:finngen_R12_G6_MONOLOWOTHUNS	Wald ratio	1	-0.215355	0.39771	0.588171	-0.994867	0.564156	0.806255	0.369773	1.75796	0.974594
CCS	Sicca syndrome [Sj?gren] || id:finngen_R12_M13_SJOGREN	Wald ratio	1	-0.119329	0.220629	0.588605	-0.551761	0.313103	0.887516	0.575935	1.36766	0.974594
CCS	Excessive, frequent and irregular menstruation || id:finngen_R12_N14_MESNRUIRREG	Wald ratio	1	0.03672	0.0679027	0.588663	-0.0963692	0.169809	1.0374	0.908129	1.18508	0.974594
CCS	Isolated proteinuria with specified morphological lesion || id:finngen_R12_N14_ISOLPROTEINURIA	Wald ratio	1	-0.349707	0.647057	0.588881	-1.61794	0.918524	0.704894	0.198307	2.50559	0.974594
CCS	Spinal stenosis || id:finngen_R12_M13_SPINSTENOSIS	Wald ratio	1	-0.0454301	0.0841305	0.5892	-0.210326	0.119466	0.955586	0.81032	1.12689	0.974594
CCS	Hydatidiform mole || id:finngen_R12_O15_PREG_HYDAT	Wald ratio	1	-0.298622	0.55324	0.589357	-1.38297	0.78573	0.74184	0.250832	2.19401	0.974594
CCS	Other bursitis of elbow || id:finngen_R12_M13_BURSELBOWOTH	Wald ratio	1	0.413683	0.766527	0.589414	-1.08871	1.91608	1.51238	0.336651	6.79425	0.974594
CCS	Melanocytic naevi of other and unspecified parts of face || id:finngen_R12_CD2_BENIGN_MELANOCYTIC_FACE	Wald ratio	1	0.143771	0.266905	0.590122	-0.379364	0.666906	1.15462	0.684297	1.9482	0.974594
CCS	Thyrotoxicosis with toxic multinodular goitre || id:finngen_R12_E4_THYTOXGOITMULT	Wald ratio	1	-0.147583	0.274065	0.590235	-0.684749	0.389584	0.862791	0.504217	1.47637	0.974594
CCS	Congenital malformations of the respiratory system || id:finngen_R12_Q17_CONGEN_MALFO_RESPI_SYSTEM	Wald ratio	1	-0.280763	0.521974	0.590655	-1.30383	0.742307	0.755207	0.271489	2.10078	0.974594
CCS	Tongue abnormality || id:finngen_R12_TONGUEABNORMALITY	Wald ratio	1	-0.146628	0.273151	0.591405	-0.682004	0.388749	0.863615	0.505603	1.47513	0.974594
CCS	Dermatopolymyositis, unspecified || id:finngen_R12_M13_DERMATOPOLYNAS	Wald ratio	1	-0.51196	0.954545	0.591724	-2.38287	1.35895	0.59932	0.0922855	3.89209	0.974594
CCS	Other adrenocortical overactivity || id:finngen_R12_E4_ADREACT	Wald ratio	1	-0.468561	0.876876	0.593097	-2.18724	1.25012	0.625902	0.112226	3.49075	0.974594
CCS	Adrenomedullary hyperfunction || id:finngen_R12_E4_ADREMEDHYPER	Wald ratio	1	-0.672611	1.25903	0.593182	-3.1403	1.79508	0.510374	0.0432696	6.01997	0.974594
CCS	Inflammatory diseases of the central nervous system || id:finngen_R12_G6_NEUINFL	Wald ratio	1	0.118157	0.22159	0.593877	-0.316159	0.552473	1.12542	0.728944	1.73755	0.974594
CCS	Hypertension || id:finngen_R12_I9_HYPTENS	Wald ratio	1	0.0238359	0.0447288	0.594104	-0.0638326	0.111504	1.02412	0.938162	1.11796	0.974594
CCS	Other or unspecified immunodeficiency || id:finngen_R12_D3_IMMUDEFNAS	Wald ratio	1	-0.59707	1.12062	0.59417	-2.79348	1.59934	0.550422	0.0612077	4.94978	0.974594
CCS	Transitory disorders of carbohydrate metabolism specific to fetus and newborn || id:finngen_R12_P16_TRANSITO_DISORD_CARBOH_METABOLISM_SPECIFIC_FETUS_NEWBO	Wald ratio	1	-0.325021	0.612164	0.595461	-1.52486	0.874819	0.722512	0.217651	2.39844	0.974594
CCS	Other and unspecified coagulation defects || id:finngen_R12_D3_COAGDEFNAS	Wald ratio	1	-0.159516	0.30084	0.595948	-0.749163	0.43013	0.852556	0.472762	1.53746	0.974594
CCS	Pneumonia due to Streptococcus pneumoniae || id:finngen_R12_J10_PNEUMOPNEUMO	Wald ratio	1	-0.166324	0.313692	0.595963	-0.781161	0.448512	0.846771	0.457874	1.56598	0.974594
CCS	conjunctival haemorrhage || id:finngen_R12_H7_CONJUHAEMOR	Wald ratio	1	0.129987	0.245358	0.596262	-0.350915	0.610889	1.13881	0.704044	1.84207	0.974594
CCS	Zoster [herpes zoster] || id:finngen_R12_AB1_ZOSTER	Wald ratio	1	0.0798149	0.150827	0.596678	-0.215805	0.375435	1.08309	0.805892	1.45562	0.974594
CCS	Myotonic disorders || id:finngen_R12_G6_MYOTDIS	Wald ratio	1	-0.412459	0.779774	0.596842	-1.94082	1.1159	0.66202	0.143587	3.05231	0.974594
CCS	Disorders of iron metabolism || id:finngen_R12_E4_IRON_MET	Wald ratio	1	-0.307337	0.581056	0.596855	-1.44621	0.831532	0.735403	0.235462	2.29684	0.974594
CCS	Cytomegaloviral hepatitis || id:finngen_R12_CMV_HEPATITIS	Wald ratio	1	0.692804	1.31027	0.596981	-1.87533	3.26094	1.99931	0.153304	26.0741	0.974594
CCS	Systemic connective tissue disorders || id:finngen_R12_M13_SYSTCONNECT	Wald ratio	1	0.0537472	0.101767	0.597401	-0.145715	0.25321	1.05522	0.864404	1.28815	0.974594
CCS	Epileptic seizures related to alcohol || id:finngen_R12_EPISEIZALCO	Wald ratio	1	0.463825	0.878886	0.597678	-1.25879	2.18644	1.59014	0.283997	8.90347	0.974594
CCS	Other specific arthropathies, wide || id:finngen_R12_ARTHRO_SPEC	Wald ratio	1	-0.234006	0.44344	0.597703	-1.10315	0.635137	0.791357	0.331824	1.88728	0.974594
CCS	Malignant neoplasm of breast, ER-positive, excluding all cancers (controls excluding all cancers) || id:finngen_R12_C3_BREAST_ERPLUS_EXALLC	Wald ratio	1	-0.0587527	0.111627	0.598658	-0.277541	0.160036	0.94294	0.757644	1.17355	0.975249
CCS	Other disorders of electrolyte and fluid balance, not elsewhere classified || id:finngen_R12_E4_FLUIDELECTRONAS	Wald ratio	1	-0.378518	0.71993	0.599048	-1.78958	1.03254	0.684876	0.16703	2.8082	0.975249
CCS	Osteomyelitis || id:finngen_R12_M13_OSTEOMYELITIS	Wald ratio	1	-0.137583	0.26186	0.599302	-0.650829	0.375664	0.871462	0.521613	1.45596	0.975249
CCS	Irritable bowel syndrome || id:finngen_R12_K11_IBS	Wald ratio	1	0.0584886	0.111668	0.600436	-0.16038	0.277357	1.06023	0.85182	1.31964	0.975249
CCS	Other specified and unspecified retinal disorders || id:finngen_R12_H7_RETINANAS	Wald ratio	1	0.191152	0.365134	0.600617	-0.52451	0.906814	1.21064	0.591846	2.47642	0.975249
CCS	Glomerulonephritis || id:finngen_R12_N14_GLOMER_NEPHRITIS	Wald ratio	1	-0.105843	0.202895	0.601905	-0.503516	0.291831	0.899566	0.604402	1.33888	0.975249
CCS	Nephrotic syndrome || id:finngen_R12_N14_NEPHROTICSYND	Wald ratio	1	-0.197881	0.379556	0.602125	-0.941811	0.546049	0.820468	0.389921	1.72642	0.975249
CCS	Disorders of refraction and accommodation || id:finngen_R12_H7_REFRAACCOMMODIS	Wald ratio	1	0.0604645	0.116143	0.602643	-0.167176	0.288105	1.06233	0.846051	1.3339	0.975249
CCS	Impotence || id:finngen_R12_N14_IMPOTENCE	Wald ratio	1	0.151285	0.290668	0.602734	-0.418424	0.720993	1.16333	0.658083	2.05647	0.975249
CCS	Biomechanical lesions, not elsewhere classified || id:finngen_R12_M13_BIOMECHLESIO	Wald ratio	1	-0.159206	0.305935	0.60279	-0.758838	0.440426	0.852821	0.46821	1.55337	0.975249
CCS	Emotional disorders starting during childhood or adolescence (more control exclusions) || id:finngen_R12_KRA_PSY_CHILDEMOT_EXMORE	Wald ratio	1	-0.158426	0.304442	0.602797	-0.755133	0.43828	0.853486	0.469948	1.55004	0.975249
CCS	Benign neoplasm: Lip || id:finngen_R12_CD2_BENIGN_LIP	Wald ratio	1	-0.241304	0.463804	0.602874	-1.15036	0.667751	0.785603	0.316523	1.94985	0.975249
CCS	Pyogenic arthritis || id:finngen_R12_M13_PYOGARTH	Wald ratio	1	-0.12706	0.244958	0.603968	-0.607177	0.353057	0.880681	0.544887	1.42341	0.97585
CCS	Benign neoplasm: Spinal meninges || id:finngen_R12_CD2_BENIGN_MENINGES_SPINAL	Wald ratio	1	-0.354465	0.684737	0.604692	-1.69655	0.98762	0.701549	0.183315	2.68484	0.97585
CCS	Hyperkinetic disorders (excl. ADHD) || id:finngen_R12_F5_HYPERKIN	Wald ratio	1	0.255963	0.495644	0.605557	-0.715499	1.22742	1.2917	0.488948	3.41243	0.97585
CCS	Myocarditis || id:finngen_R12_I9_MYOCARD	Wald ratio	1	-0.145203	0.281294	0.605717	-0.69654	0.406134	0.864846	0.498306	1.501	0.97585
CCS	Alzheimer disease || id:finngen_R12_G6_ALZHEIMER	Wald ratio	1	-0.0600239	0.116461	0.606273	-0.288287	0.168239	0.941742	0.749547	1.18322	0.97585
CCS	Other and unspecified immunodeficiencies with predominantly antibody defects || id:finngen_R12_D3_IMMUDEFANTIBODYNAS	Wald ratio	1	-0.315688	0.61256	0.606302	-1.5163	0.884929	0.729287	0.219522	2.42281	0.97585
CCS	Hyperparathyroidism || id:finngen_R12_E4_HYPERPARA	Wald ratio	1	0.0758692	0.147462	0.606903	-0.213157	0.364896	1.07882	0.808029	1.44036	0.97585
CCS	Complications of the puerperium, not elsewhere classified || id:finngen_R12_O15_PUERP_COMPL_NAS	Wald ratio	1	-0.164204	0.3194	0.60718	-0.790228	0.461819	0.848569	0.453742	1.58696	0.97585
CCS	Cleft palate || id:finngen_R12_Q17_CLEFT_PALATE	Wald ratio	1	0.327698	0.640768	0.609062	-0.928208	1.5836	1.38777	0.395261	4.87248	0.97585
CCS	Crohn's disease of small intestine || id:finngen_R12_CHRONSMALL	Wald ratio	1	-0.123461	0.241769	0.609593	-0.597328	0.350407	0.883856	0.55028	1.41965	0.97585
CCS	Inflammatory diseases of female pelvic organs || id:finngen_R12_N14_FEMALEGENINF	Wald ratio	1	0.0385361	0.0755823	0.610153	-0.109605	0.186677	1.03929	0.896188	1.20524	0.97585
CCS	Other erythematous conditions || id:finngen_R12_L12_ERYTHEMATOUSOTH	Wald ratio	1	0.182575	0.358604	0.610664	-0.520289	0.885438	1.2003	0.594349	2.42405	0.97585
CCS	Viral warts || id:finngen_R12_AB1_VIRAL_WARTS	Wald ratio	1	0.101434	0.199251	0.610698	-0.289098	0.491966	1.10676	0.748939	1.63553	0.97585
CCS	Discontinuity and dislocation of ear ossicles || id:finngen_R12_H8_DISCON	Wald ratio	1	0.47695	0.939169	0.611563	-1.36382	2.31772	1.61115	0.255682	10.1525	0.97585
CCS	Diastasis of muscle || id:finngen_R12_M13_DIASTASIS	Wald ratio	1	-0.391203	0.770876	0.611819	-1.90212	1.11971	0.676243	0.149252	3.06398	0.97585
CCS	Benign neoplasm of middle ear and respiratory system || id:finngen_R12_CD2_BENIGN_EAR_RESP	Wald ratio	1	-0.116467	0.229701	0.612129	-0.566681	0.333747	0.89006	0.567405	1.39619	0.97585
CCS	Disorders of continuity of bone || id:finngen_R12_M13_BONECONTINUITY	Wald ratio	1	-0.104274	0.206184	0.613044	-0.508395	0.299846	0.900978	0.60146	1.34965	0.97585
CCS	Temporomandibular joint disorders || id:finngen_R12_TEMPOROMANDIB	Wald ratio	1	-0.0731788	0.14489	0.613514	-0.357164	0.210806	0.929435	0.699658	1.23467	0.97585
CCS	Benign neoplasm: Prostate || id:finngen_R12_CD2_BENIGN_PROSTATE	Wald ratio	1	0.431365	0.854508	0.613691	-1.24347	2.1062	1.53936	0.288382	8.21696	0.97585
CCS	Rapidly progressive nephritic syndrome || id:finngen_R12_N14_RAPIDPROGNEPHRITIC	Wald ratio	1	0.722664	1.43353	0.61418	-2.08705	3.53238	2.05991	0.124052	34.2052	0.97585
CCS	Cardiovascular diseases (excluding rheumatic etc) || id:finngen_R12_FG_CVD	Wald ratio	1	0.022032	0.0437836	0.614822	-0.0637838	0.107848	1.02228	0.938208	1.11388	0.97585
CCS	Seminoma of testis, excluding all cancers (controls excluding all cancers) || id:finngen_R12_C3_TESTIS_SEMINOMA_EXALLC	Wald ratio	1	0.342882	0.682429	0.615355	-0.994678	1.68044	1.409	0.369842	5.36793	0.97585
CCS	conjunctival degenerations and deposits || id:finngen_R12_H7_CONJUNCTDEGDEPOT	Wald ratio	1	-0.231851	0.461934	0.615729	-1.13724	0.673539	0.793065	0.320703	1.96117	0.97585
CCS	Primary coxarthrosis, bilateral || id:finngen_R12_PRIM_COXARTHROSIS	Wald ratio	1	-0.0597026	0.119179	0.616406	-0.293293	0.173887	0.942045	0.745804	1.18992	0.97585
CCS	Delayed puberty || id:finngen_R12_E4_DELPUB	Wald ratio	1	-0.362492	0.72437	0.616776	-1.78226	1.05727	0.69594	0.168258	2.87851	0.97585
CCS	Phlebitis and thrombophlebitis of other deep vessels of lower extremities, drug-induced || id:finngen_R12_PHLEBI_THROMBOP_OTHER_DEEP_VESSE_LOWER_EXTREMITI	Wald ratio	1	0.594033	1.1876	0.616936	-1.73365	2.92172	1.81128	0.176638	18.5732	0.97585
CCS	Urticaria due to cold and heat || id:finngen_R12_L12_URTICA_COLDHEAT	Wald ratio	1	-0.364584	0.730163	0.617554	-1.7957	1.06653	0.694485	0.166011	2.90529	0.97585
CCS	Carcinoma in situ of breast, lobular (controls excluding all cancers) || id:finngen_R12_CD2_INSITU_BREAST_LOBULAR_EXALLC	Wald ratio	1	0.407484	0.816136	0.617579	-1.19214	2.00711	1.50303	0.30357	7.44178	0.97585
CCS	Unspecified maternal hypertension || id:finngen_R12_O15_MATERN_HYPERT_UNS	Wald ratio	1	0.306685	0.614276	0.617594	-0.897295	1.51067	1.35891	0.407671	4.52975	0.97585
CCS	Cytomegaloviral pneumonitis || id:finngen_R12_CMV_PNEUMONIA	Wald ratio	1	-0.842816	1.68825	0.617621	-4.15178	2.46615	0.430496	0.0157363	11.777	0.97585
CCS	Other and unspecified follicular disorders || id:finngen_R12_L12_FOLLICULARNAS	Wald ratio	1	0.168279	0.337231	0.617779	-0.492694	0.829251	1.18327	0.610978	2.2916	0.97585
CCS	Benign neoplasm: salivary glands, exclude unknown (D119) || id:finngen_R12_CD2_BENIGN_SALIVARY_KNOWN	Wald ratio	1	0.110598	0.221779	0.618002	-0.324089	0.545284	1.11695	0.723186	1.7251	0.97585
CCS	Deep endometriosis || id:finngen_R12_N14_ENDOMETRIOSIS_DEEP	Wald ratio	1	0.102923	0.20657	0.61831	-0.301955	0.507801	1.10841	0.739372	1.66163	0.97585
CCS	Epiphora || id:finngen_R12_H7_EPIPHORA	Wald ratio	1	-0.230312	0.462372	0.618407	-1.13656	0.675937	0.794286	0.320921	1.96588	0.97585
CCS	Psoriasis (vulgaris), strict definition || id:finngen_R12_PSORI_STRICT	Wald ratio	1	0.185537	0.372484	0.618409	-0.544531	0.915605	1.20386	0.580114	2.49829	0.97585
CCS	Fibromyalgia || id:finngen_R12_M13_FIBROMYALGIA	Wald ratio	1	-0.105347	0.211599	0.618584	-0.520082	0.309388	0.900013	0.594472	1.36259	0.97585
CCS	Benign neoplasm: Hypopharynx || id:finngen_R12_CD2_BENIGN_HYPOPHARYNX	Wald ratio	1	-0.505103	1.01511	0.618777	-2.49472	1.48451	0.603444	0.0825196	4.41282	0.97585
CCS	Carcinoma in situ of rectum (controls excluding all cancers) || id:finngen_R12_CD2_INSITU_RECTUM_EXALLC	Wald ratio	1	0.391475	0.787545	0.619131	-1.15211	1.93506	1.47916	0.315969	6.92448	0.97585
CCS	Mandibular prognathia AND surgery (LeFortI or BSSRO) || id:finngen_R12_K11_MN_PROGN_AND_SURGRT	Wald ratio	1	0.470517	0.948515	0.619854	-1.38857	2.32961	1.60082	0.249431	10.2739	0.97585
CCS	Crystalline deposits in vitreous body || id:finngen_R12_H7_VITRCRYSTAL	Wald ratio	1	0.366937	0.740738	0.620341	-1.08491	1.81878	1.44331	0.337932	6.16436	0.97585
CCS	Other predominantly sexually transmitted diseases, not elsewhere classified || id:finngen_R12_AB1_SEXUAL_TRANSMISSION_NOS	Wald ratio	1	0.0713122	0.144119	0.620732	-0.211162	0.353786	1.07392	0.809643	1.42445	0.97585
CCS	Benign neoplasm: Larynx || id:finngen_R12_CD2_BENIGN_LARYNX	Wald ratio	1	-0.184356	0.372653	0.620802	-0.914755	0.546043	0.831639	0.400615	1.72641	0.97585
CCS	Localized scleroderma [morphea] || id:finngen_R12_L12_LOCALSCLERODERMA	Wald ratio	1	-0.279899	0.567027	0.621571	-1.39127	0.831475	0.75586	0.248758	2.2967	0.97585
CCS	Twin gestation || id:finngen_R12_O15_TWIN_GEST	Wald ratio	1	0.102436	0.207784	0.622019	-0.304821	0.509693	1.10787	0.737255	1.66478	0.97585
CCS	Cardiomyopathy in other diseases || id:finngen_R12_I9_CARDMYOINOTH	Wald ratio	1	0.474844	0.963236	0.622035	-1.4131	2.36279	1.60776	0.243388	10.6205	0.97585
CCS	Iridocyclitis || id:finngen_R12_H7_IRIDOCYCLITIS	Wald ratio	1	-0.0631453	0.128271	0.622522	-0.314557	0.188267	0.938807	0.730112	1.20716	0.97585
CCS	Adrenogenital disorders || id:finngen_R12_E4_ADRENOGEN	Wald ratio	1	0.500641	1.01756	0.622718	-1.49378	2.49506	1.64978	0.224523	12.1224	0.97585
CCS	Congenital absence, atresia and stenosis of large intestine || id:finngen_R12_Q17_CONGEN_ABSENCE_ATRES_STENO_LARGE_INTESTINE	Wald ratio	1	0.859074	1.74771	0.623043	-2.56644	4.28459	2.36097	0.0768087	72.5725	0.97585
CCS	Rheumatoid arthritis || id:finngen_R12_M13_RHEUMA	Wald ratio	1	0.0509718	0.103735	0.623167	-0.152348	0.254292	1.05229	0.858689	1.28955	0.97585
CCS	Benign neoplasm: Floor of mouth || id:finngen_R12_CD2_BENIGN_FLOOROFMOUTH	Wald ratio	1	-0.555208	1.13057	0.623367	-2.77113	1.66072	0.573953	0.062591	5.26309	0.97585
CCS	Combined immunodeficiencies || id:finngen_R12_D3_COMBIMMUDEF	Wald ratio	1	0.317111	0.646829	0.623953	-0.950674	1.5849	1.37316	0.38648	4.87879	0.97585
CCS	Acute hepatitis B || id:finngen_R12_AB1_HEPATITIS_B	Wald ratio	1	-0.505437	1.03272	0.624543	-2.52957	1.5187	0.603242	0.0796929	4.56629	0.97585
CCS	Cervical root disorders || id:finngen_R12_G6_CERVROOT	Wald ratio	1	-0.396979	0.811453	0.624686	-1.98743	1.19347	0.672348	0.137048	3.2985	0.97585
CCS	Rheumatic fever without mention of heart involvement || id:finngen_R12_I9_RHEUFEVWITHOUTHEART	Wald ratio	1	0.557309	1.14103	0.62525	-1.67912	2.79374	1.74597	0.186538	16.342	0.97585
CCS	Whooping cough || id:finngen_R12_AB1_WHOOPCOUGH	Wald ratio	1	-0.413324	0.846276	0.625264	-2.07203	1.24538	0.661448	0.12593	3.47424	0.97585
CCS	Tooth agenesis EXCLUDE clefts and syndromes || id:finngen_R12_K11_HYPO_ONLY	Wald ratio	1	-0.159643	0.327334	0.625758	-0.801218	0.481932	0.852448	0.448782	1.6192	0.97585
CCS	Chorioretinal scars || id:finngen_R12_H7_CHORSCAR	Wald ratio	1	0.567624	1.16505	0.626109	-1.71587	2.85112	1.76407	0.179807	17.3071	0.97585
CCS	Other noninflammatory disorders of vulva and perineum || id:finngen_R12_N14_OTHNONINFVULV	Wald ratio	1	0.100609	0.206841	0.626677	-0.304799	0.506017	1.10584	0.737272	1.65867	0.97585
CCS	Endometriosis of rectovaginal septum and vagina || id:finngen_R12_N14_ENDOMETRIOSIS_RECTPVAGSEPT_VAGINA	Wald ratio	1	0.110369	0.227054	0.626903	-0.334657	0.555394	1.11669	0.715583	1.74263	0.97585
CCS	Mixed conductive and sensorineural hearing loss || id:finngen_R12_H8_HL_MIX_NAS	Wald ratio	1	-0.0892263	0.183667	0.627105	-0.449213	0.27076	0.914639	0.63813	1.31096	0.97585
CCS	Cystitis || id:finngen_R12_N14_CYSTITIS	Wald ratio	1	-0.0273317	0.0563897	0.627895	-0.137856	0.0831922	0.973038	0.871225	1.08675	0.976412
CCS	Cardiomyopathy, Hypertrophic obstructive || id:finngen_R12_I9_CARDMYOHYP	Wald ratio	1	-0.239625	0.495165	0.628436	-1.21015	0.730899	0.786923	0.298153	2.07695	0.976412
CCS	Other specified disorders of kidney and ureter || id:finngen_R12_N14_OTHETNASKIDUR	Wald ratio	1	-0.178184	0.368983	0.629163	-0.901391	0.545023	0.836789	0.406005	1.72465	0.976412
CCS	Acquired pure red cell aplasia [erythroblastopenia] || id:finngen_R12_D3_ACQPUREREDCLLAPLASIA	Wald ratio	1	-0.488566	1.01345	0.629747	-2.47492	1.49779	0.613506	0.0841693	4.47181	0.976412
CCS	Fracture of lower leg, including ankle || id:finngen_R12_ST19_FRACT_LOWER_LEG_INCLU_ANKLE	Wald ratio	1	0.0374584	0.0777053	0.629766	-0.114844	0.189761	1.03817	0.891505	1.20896	0.976412
CCS	Enteropathogenic Escherichia coli infection || id:finngen_R12_ENTEROPATH_E_COLI	Wald ratio	1	0.617947	1.28233	0.62988	-1.89541	3.1313	1.85512	0.150257	22.9038	0.976412
CCS	Other and unspecified mental retardation || id:finngen_R12_F5_OTHRET	Wald ratio	1	-0.264251	0.550141	0.630991	-1.34253	0.814026	0.767781	0.261184	2.25698	0.976412
CCS	Reduction defects of lower limb || id:finngen_R12_Q17_REDUCT_DEFECTS_LOWER_LIMB	Wald ratio	1	-0.640488	1.33406	0.631153	-3.25524	1.97427	0.527035	0.0385715	7.20133	0.976412
CCS	Restless leg syndrome || id:finngen_R12_G6_RLS	Wald ratio	1	-0.0898311	0.187114	0.631165	-0.456575	0.276912	0.914086	0.63345	1.31905	0.976412
CCS	Acute lymphocytic leukaemia, excluding all cancers (controls excluding all cancers) || id:finngen_R12_C3_ALL_EXALLC	Wald ratio	1	-0.411503	0.8621	0.63313	-2.10122	1.27821	0.662653	0.122307	3.59022	0.976412
CCS	Drug- and heavy-metal-induced tubulo-interstitial and tubular conditions || id:finngen_R12_N14_DRUGSANDHEAVYMETAL	Wald ratio	1	0.616012	1.29156	0.633395	-1.91544	3.14746	1.85153	0.147277	23.2769	0.976412
CCS	Chondropathies || id:finngen_R12_M13_CHRONDROPATHIES	Wald ratio	1	-0.0739624	0.155345	0.633991	-0.378438	0.230513	0.928707	0.68493	1.25925	0.976412
CCS	Other prurigo || id:finngen_R12_L12_PRURIGONAS	Wald ratio	1	0.302439	0.636698	0.634779	-0.945491	1.55037	1.35315	0.388489	4.7132	0.976412
CCS	Single spontaneous delivery || id:finngen_R12_O15_DELIV_SPONT	Wald ratio	1	0.0236844	0.0498926	0.634995	-0.074105	0.121474	1.02397	0.928574	1.12916	0.976412
CCS	Other secondary coxarthrosis || id:finngen_R12_SCND_OTH_COXARTHROSIS	Wald ratio	1	-0.173134	0.365075	0.635327	-0.888682	0.542413	0.841025	0.411197	1.72015	0.976412
CCS	Oligomenorrhoea || id:finngen_R12_N14_OLIGOMEN	Wald ratio	1	0.158813	0.335309	0.635763	-0.498392	0.816017	1.17212	0.607507	2.26148	0.976412
CCS	Other disorders of teeth and supporting structures || id:finngen_R12_K11_DISORD_TEETH	Wald ratio	1	-0.0622724	0.131508	0.635839	-0.320029	0.195484	0.939627	0.726128	1.2159	0.976412
CCS	Malignant neoplasm of hypopharynx, excluding all cancers (controls excluding all cancers) || id:finngen_R12_C3_HYPOPHARYNX_EXALLC	Wald ratio	1	0.392004	0.828922	0.636279	-1.23268	2.01669	1.47994	0.291509	7.51342	0.976412
CCS	Enterohaemorrhagic Escherichia coli infection || id:finngen_R12_EHEC	Wald ratio	1	-0.806094	1.70873	0.637104	-4.1552	2.54301	0.446599	0.0156827	12.7179	0.976412
CCS	Abnormalities of ear ossicles || id:finngen_R12_H8_OSSICABN	Wald ratio	1	-0.726236	1.54048	0.63733	-3.74557	2.2931	0.483726	0.0236221	9.90559	0.976412
CCS	Tuberculosis of other organs, strict || id:finngen_R12_AB1_TUBERCU_OTH_ORG	Wald ratio	1	-0.200603	0.425559	0.637364	-1.0347	0.633492	0.818237	0.355334	1.88418	0.976412
CCS	Benign neoplasm: Middle ear, nasal cavity and accessory sinuses || id:finngen_R12_CD2_BENIGN_EAR_NASAL_SINUS	Wald ratio	1	0.157655	0.334782	0.637698	-0.498517	0.813827	1.17076	0.607431	2.25653	0.976412
CCS	Polyglandular dysfunction || id:finngen_R12_E4_DYSPOLYGL	Wald ratio	1	-0.632747	1.3466	0.638438	-3.27209	2.0066	0.531131	0.037927	7.43797	0.976412
CCS	Female pelvic inflammatory disorders in diseases classified elsewhere || id:finngen_R12_N14_FEMPELINFINOTH	Wald ratio	1	0.512301	1.09201	0.638972	-1.62803	2.65263	1.66913	0.196315	14.1914	0.976412
CCS	Other papulosquamous disorders || id:finngen_R12_L12_PAPULOSQUAOTH	Wald ratio	1	-0.304614	0.650071	0.639366	-1.57875	0.969525	0.737408	0.206232	2.63669	0.976412
CCS	Dissocial personality disorder || id:finngen_R12_F5_DISPER	Wald ratio	1	-0.252977	0.539973	0.639428	-1.31133	0.805371	0.776486	0.269463	2.23753	0.976412
CCS	Obesity due to excess calories || id:finngen_R12_E4_OBESITYCAL	Wald ratio	1	0.0406568	0.0868153	0.639561	-0.129501	0.210815	1.04149	0.878534	1.23468	0.976412
CCS	Brain glioblastoma and astrocytoma, excluding all cancers (controls excluding all cancers) || id:finngen_R12_C3_GBM_ASTROCYTOMA_EXALLC	Wald ratio	1	-0.253088	0.540527	0.639623	-1.31252	0.806344	0.776399	0.269141	2.23971	0.976412
CCS	Hypertensive Heart Disease || id:finngen_R12_I9_HYPTENSHD	Wald ratio	1	-0.0585928	0.125177	0.639727	-0.303939	0.186754	0.943091	0.737906	1.20533	0.976412
CCS	Malignant neoplasm of ureter, excluding all cancers (controls excluding all cancers) || id:finngen_R12_C3_URETER_EXALLC	Wald ratio	1	0.368462	0.787773	0.639981	-1.17557	1.9125	1.44551	0.308642	6.76997	0.976412
CCS	Hypermetropia || id:finngen_R12_H7_HYPERMETRO	Wald ratio	1	-0.113102	0.24242	0.64082	-0.588245	0.362041	0.89306	0.555301	1.43626	0.976412
CCS	Other/unspecified mastoiditis and related conditions || id:finngen_R12_H8_MASTNAS	Wald ratio	1	-0.460959	0.988532	0.640996	-2.39848	1.47656	0.630678	0.0908557	4.37788	0.976412
CCS	Contact urticaria || id:finngen_R12_L12_URTIGA_CONTACT	Wald ratio	1	-0.554058	1.19303	0.642353	-2.8924	1.78429	0.574613	0.0554429	5.95532	0.976412
CCS	Depression or dysthymia || id:finngen_R12_F5_DEPRESSION_DYSTHYMIA	Wald ratio	1	0.0256032	0.0551589	0.642525	-0.0825082	0.133715	1.02593	0.920804	1.14307	0.976412
CCS	Other follicular disorders || id:finngen_R12_L12_FOLICULAROTH	Wald ratio	1	0.111324	0.240143	0.642955	-0.359357	0.582004	1.11776	0.698125	1.78962	0.976412
CCS	Allergic conjunctivitis || id:finngen_R12_H7_ALLERGICCONJUNCTIVITIS	Wald ratio	1	-0.0351849	0.0760165	0.643466	-0.184177	0.113808	0.965427	0.831788	1.12054	0.976412
CCS	Pityriasis rosea || id:finngen_R12_L12_PITYROCHEA	Wald ratio	1	0.353729	0.764848	0.643735	-1.14537	1.85283	1.42437	0.318105	6.37785	0.976412
CCS	Other contact dermatitis || id:finngen_R12_L12_OTHERCONTACT	Wald ratio	1	-0.0994898	0.215653	0.644552	-0.522169	0.323189	0.905299	0.593233	1.38153	0.976412
CCS	Hordeolum and other deep inflammation of eyelid || id:finngen_R12_H7_HORDEOLUM	Wald ratio	1	0.127995	0.277738	0.644909	-0.416372	0.672362	1.13655	0.659435	1.95886	0.976412
CCS	Hereditary sideroblastic anaemia || id:finngen_R12_D3_SIDEROANAEMIAHERED	Wald ratio	1	0.505775	1.09752	0.644916	-1.64535	2.65691	1.65827	0.192944	14.2521	0.976412
CCS	Prurigo nodularis || id:finngen_R12_L12_PRURIGONOD	Wald ratio	1	-0.200075	0.434621	0.645269	-1.05193	0.651781	0.818669	0.349262	1.91896	0.976412
CCS	Benign neoplasm: Stomach || id:finngen_R12_CD2_BENIGN_STOMACH	Wald ratio	1	0.0972184	0.211488	0.645741	-0.317298	0.511735	1.1021	0.728114	1.66818	0.976412
CCS	Osteomalacia || id:finngen_R12_M13_OSTEOMALACIA	Wald ratio	1	-0.329558	0.717833	0.646162	-1.73651	1.07739	0.719242	0.176134	2.93702	0.976412
CCS	Disorders of adrenal gland, other and/or unspecified || id:finngen_R12_E4_ADRENAS	Wald ratio	1	0.445905	0.974032	0.647101	-1.4632	2.35501	1.5619	0.231495	10.5382	0.976412
CCS	Brain glioblastoma, excluding all cancers (controls excluding all cancers) || id:finngen_R12_C3_GBM_EXALLC	Wald ratio	1	-0.286838	0.626728	0.647185	-1.51522	0.941548	0.750633	0.219759	2.56395	0.976412
CCS	Autoimmune diseases excluding thyroid diseases || id:finngen_R12_AUTOIMMUNE_NONTHYROID	Wald ratio	1	0.0238897	0.0523075	0.647874	-0.078633	0.126412	1.02418	0.924379	1.13475	0.976412
CCS	Normotensive glaucoma || id:finngen_R12_H7_GLAUCOMA_NTG	Wald ratio	1	0.107639	0.235858	0.648121	-0.354642	0.56992	1.11365	0.701425	1.76813	0.976412
CCS	Reimbursement for rheumatic diseases || id:finngen_R12_K11_REIMB_202	Wald ratio	1	0.0349277	0.0765658	0.648262	-0.115141	0.184997	1.03554	0.89124	1.20321	0.976412
CCS	Other specified/unspecified disorders of synovium and tendon +Other specified/unspecified bursopathies || id:finngen_R12_M13_DISSYNOTENDNAS	Wald ratio	1	-0.132227	0.289983	0.648403	-0.700594	0.43614	0.876142	0.49629	1.54673	0.976412
CCS	Osteosarcoma, excluding all cancers (controls excluding all cancers) || id:finngen_R12_C3_OSTEOSARCOMA_EXALLC	Wald ratio	1	-0.498938	1.09496	0.648629	-2.64506	1.64718	0.607175	0.0710011	5.19234	0.976412
CCS	Other coagulation defects || id:finngen_R12_D3_COAGOTHER	Wald ratio	1	-0.110002	0.241595	0.648883	-0.583528	0.363525	0.895833	0.557926	1.43839	0.976412
CCS	LSIL lesion of the vagina || id:finngen_R12_N14_VAGINAL_LSIL	Wald ratio	1	-0.256885	0.564332	0.648964	-1.36297	0.849205	0.773457	0.255898	2.33779	0.976412
CCS	Seropositive rheumatoid arthritis, wide || id:finngen_R12_RHEUMA_SEROPOS_WIDE	Wald ratio	1	0.0537214	0.118184	0.649428	-0.177919	0.285362	1.05519	0.83701	1.33024	0.976412
CCS	Dermatitis due to substances taken internally || id:finngen_R12_L12_INTERNALSUBSTANCEDERM	Wald ratio	1	0.123657	0.27231	0.649755	-0.410071	0.657385	1.13163	0.663603	1.92974	0.976412
CCS	Other and unspecified spinal muscular atrophies || id:finngen_R12_G6_SPINAMUSCOTH	Wald ratio	1	-0.336404	0.741247	0.649947	-1.78925	1.11644	0.714334	0.167086	3.05396	0.976412
CCS	Mental and behavioural disorders due to multiple drug use and use of multiple drugs and use of other psychoactive substances || id:finngen_R12_F5_OTHERSUB	Wald ratio	1	0.110943	0.244649	0.650203	-0.368569	0.590455	1.11733	0.691724	1.80481	0.976412
CCS	Viral haemorrhagic fevers, not elsewhere classified/unspecified || id:finngen_R12_AB1_VIRAL_HEMOR_FEVER_NOS	Wald ratio	1	0.104032	0.229479	0.650305	-0.345747	0.553811	1.10964	0.707691	1.73987	0.976412
CCS	Myalgia || id:finngen_R12_M13_MYALGIA	Wald ratio	1	-0.0564357	0.12458	0.650543	-0.300613	0.187741	0.945127	0.740365	1.20652	0.976412
CCS	Alcohol dependence || id:finngen_R12_F5_ALCOHOL_DEPENDENCE	Wald ratio	1	0.0524424	0.116524	0.65267	-0.175945	0.28083	1.05384	0.838664	1.32423	0.977797
CCS	Other diseases of pericardium || id:finngen_R12_I9_PERICAOTH	Wald ratio	1	0.142563	0.316787	0.65269	-0.478339	0.763466	1.15323	0.619812	2.1457	0.977797
CCS	Disorders of choroid and retina || id:finngen_R12_H7_CHOROIDRETINA	Wald ratio	1	-0.0288981	0.0642355	0.652799	-0.1548	0.0970035	0.971515	0.856587	1.10186	0.977797
CCS	Acquired clawhand, clubhand, clawfoot and clubfoot || id:finngen_R12_M13_CLAWCLUBHANDFOOT	Wald ratio	1	0.419747	0.934987	0.653479	-1.41283	2.25232	1.52158	0.243454	9.50978	0.977797
CCS	Subjective visual disturbances || id:finngen_R12_H7_VISUDISTURBSUB	Wald ratio	1	0.0558589	0.124721	0.654245	-0.188593	0.300311	1.05745	0.828123	1.35028	0.977797
CCS	Disorders of sclera, cornea, iris and ciliary body || id:finngen_R12_H7_SCLERACORNEA	Wald ratio	1	-0.0351802	0.0787683	0.655143	-0.189566	0.119206	0.965431	0.827318	1.1266	0.977797
CCS	Paranoid personality disorder || id:finngen_R12_F5_PARAPER	Wald ratio	1	-0.216638	0.487531	0.656784	-1.1722	0.738923	0.805221	0.309685	2.09368	0.977797
CCS	Other sideroblastic anaemias || id:finngen_R12_D3_SIDEROANAMIEAOTHER	Wald ratio	1	-0.48889	1.10106	0.65703	-2.64697	1.66919	0.613307	0.0708656	5.30786	0.977797
CCS	Amenorrhoea || id:finngen_R12_N14_AMENORRHEAPRIM	Wald ratio	1	0.102279	0.23038	0.657072	-0.349266	0.553825	1.10769	0.705206	1.73989	0.977797
CCS	Diabetic neuropathy || id:finngen_R12_DM_NEUROPATHY	Wald ratio	1	0.0925853	0.208714	0.657333	-0.316495	0.501666	1.09701	0.728699	1.65147	0.977797
CCS	Other necrotizing vasculopathies (FG) || id:finngen_R12_NECROVASC_FG	Wald ratio	1	0.118511	0.267671	0.657947	-0.406124	0.643146	1.12582	0.666227	1.90246	0.977797
CCS	Heterophoria || id:finngen_R12_H7_HETEROPHORIA	Wald ratio	1	0.0983289	0.222387	0.658379	-0.33755	0.534208	1.10333	0.713516	1.7061	0.977797
CCS	Other and unspecified disorders of pigmentation || id:finngen_R12_L12_PIGMENTNAS	Wald ratio	1	0.359377	0.812908	0.658426	-1.23392	1.95268	1.43244	0.291148	7.04752	0.977797
CCS	Infections of genitourinary tract in pregnancy || id:finngen_R12_O15_PREG_GU_INFECT	Wald ratio	1	-0.0890044	0.201329	0.658428	-0.483609	0.3056	0.914842	0.616554	1.35744	0.977797
CCS	Vertebral, anorectal, cardiavascular, thracheoesophagial, renal and limb anomaly || id:finngen_R12_Q17_VACTREL	Wald ratio	1	-0.0674577	0.152728	0.658716	-0.366804	0.231889	0.934767	0.692945	1.26098	0.977797
CCS	Chronic nephritic syndrome || id:finngen_R12_N14_CHRONEPHROPATH	Wald ratio	1	-0.147248	0.333445	0.658782	-0.800799	0.506304	0.86308	0.44897	1.65915	0.977797
CCS	Divergent concomitant strabismus || id:finngen_R12_H7_DIVERGSTRAB	Wald ratio	1	0.0999576	0.226485	0.658964	-0.343952	0.543867	1.10512	0.708963	1.72266	0.977797
CCS	Benign neoplasm: Connective and other soft tissue of pelvis || id:finngen_R12_CD2_BENIGN_CONNSOFT_PELVIS	Wald ratio	1	-0.585669	1.33228	0.660228	-3.19694	2.0256	0.556733	0.0408871	7.58067	0.977797
CCS	Adenocarcinoma of small intestine, excluding all cancers (controls excluding all cancers) || id:finngen_R12_C3_SMALL_INTESTINE_ADENO_EXALLC	Wald ratio	1	0.59943	1.36586	0.660759	-2.07766	3.27652	1.82108	0.125223	26.4834	0.977797
CCS	Common variable immunodeficiency with predominant abnormalities of B-cell numbers and function || id:finngen_R12_D3_CVID_BCELL	Wald ratio	1	0.607393	1.38524	0.661043	-2.10768	3.32247	1.83564	0.121519	27.7288	0.977797
CCS	Melanocytic naevi of lower limb, including hip || id:finngen_R12_CD2_BENIGN_MELANOCYTIC_LOWERLIMB	Wald ratio	1	0.138849	0.317118	0.661498	-0.482703	0.760401	1.14895	0.617113	2.13913	0.977797
CCS	Other and unspecified rosacea || id:finngen_R12_L12_ROSACEANAS	Wald ratio	1	-0.0975314	0.222799	0.661564	-0.534218	0.339155	0.907074	0.586127	1.40376	0.977797
CCS	Hirsutism in women || id:finngen_R12_L12_HIRSUTISM	Wald ratio	1	-0.215421	0.492219	0.661638	-1.18017	0.749329	0.806202	0.307226	2.11558	0.977797
CCS	Primary ovarian failure || id:finngen_R12_E4_OVARFAIL	Wald ratio	1	-0.215678	0.493032	0.661783	-1.18202	0.750664	0.805995	0.306658	2.11841	0.977797
CCS	Other and unspecified malignant neoplasms of lymphoid, haematopoietic and related tissue (controls excluding all cancers) || id:finngen_R12_CD2_PRIMARY_LYMPHOID_HEMATOPOIETIC_NAS_EXALLC	Wald ratio	1	0.317783	0.727778	0.662366	-1.10866	1.74423	1.37408	0.33	5.72149	0.977797
CCS	Other degenerative disorders of eyelid and periocular area || id:finngen_R12_H7_EYELIDDEGEN	Wald ratio	1	0.569902	1.30716	0.662848	-1.99214	3.13194	1.76809	0.136404	22.9184	0.977797
CCS	Benign neoplasm of soft tissue of retroperitoneum and peritoneum || id:finngen_R12_CD2_BENIGN_RETROPERITONEUM_PERITONEUM	Wald ratio	1	0.409973	0.940911	0.66304	-1.43421	2.25416	1.50678	0.238303	9.52727	0.977797
CCS	Redundant prepuce, phimosis and paraphimosis || id:finngen_R12_N14_PHIMOSIS	Wald ratio	1	-0.0577499	0.13255	0.663066	-0.317548	0.202048	0.943886	0.727932	1.22391	0.977797
CCS	Iron deficiency anaemia secondary to blood loss (chronic) || id:finngen_R12_D3_ANAEMIA_IRONDEF_BLOODLOSS	Wald ratio	1	0.0679609	0.156182	0.663462	-0.238156	0.374078	1.07032	0.78808	1.45365	0.977797
CCS	Alcohol withdrawal state with delirium? || id:finngen_R12_ALCODELIRIUM	Wald ratio	1	0.108202	0.248882	0.663741	-0.379607	0.596012	1.11427	0.68413	1.81487	0.977797
CCS	Acne keloid || id:finngen_R12_L12_ACNEKELOID	Wald ratio	1	0.726159	1.67441	0.664521	-2.55569	4.00801	2.06713	0.0776388	55.0371	0.977797
CCS	Congenital malformations of breast || id:finngen_R12_Q17_CONGEN_MALFO_BREAST	Wald ratio	1	0.220209	0.508454	0.664946	-0.77636	1.21678	1.24634	0.460077	3.37629	0.977797
CCS	Vaginal lichen planus || id:finngen_R12_VAGINAL_LICHEN_PLANUS	Wald ratio	1	0.477723	1.10322	0.664995	-1.68458	2.64003	1.6124	0.185521	14.0136	0.977797
CCS	Other diseases of jaws || id:finngen_R12_K11_JAWS	Wald ratio	1	-0.104024	0.240239	0.665013	-0.574892	0.366844	0.901204	0.562766	1.44317	0.977797
CCS	Benign neoplasm: Bladder || id:finngen_R12_CD2_BENIGN_BLADDER	Wald ratio	1	-0.305888	0.709276	0.666274	-1.69607	1.08429	0.736469	0.183403	2.95735	0.979063
CCS	Allergic bronchopulmonary aspergillosis (ABPA) || id:finngen_R12_ABPA	Wald ratio	1	0.489518	1.13745	0.666931	-1.73989	2.71893	1.63153	0.17554	15.164	0.979443
CCS	Mycoses || id:finngen_R12_AB1_MYCOSES	Wald ratio	1	-0.0513568	0.119773	0.66808	-0.286111	0.183398	0.94994	0.751179	1.20129	0.980543
CCS	Other localized connective tissue disorders || id:finngen_R12_L12_LOCALDCONNECTISSUEOTH	Wald ratio	1	0.208788	0.487606	0.668513	-0.746919	1.16449	1.23218	0.473824	3.2043	0.980592
CCS	Disorders of puberty || id:finngen_R12_E4_DISPUB	Wald ratio	1	-0.22414	0.525459	0.6697	-1.25404	0.80576	0.799203	0.28535	2.2384	0.981746
CCS	Chronic sinusitis || id:finngen_R12_J10_CHRONSINUSITIS	Wald ratio	1	0.0372448	0.087582	0.670649	-0.134416	0.208905	1.03795	0.874226	1.23233	0.982552
CCS	Vulvovaginal ulceration/inflammation in other diseases || id:finngen_R12_N14_VULVOVAGINFINOTH	Wald ratio	1	-0.112029	0.264263	0.671616	-0.629984	0.405926	0.894018	0.5326	1.50069	0.982795
CCS	Benign neoplasm of mouth and pharynx || id:finngen_R12_CD2_BENIGN_MOUTH_PHARYNX	Wald ratio	1	0.0821844	0.194314	0.672334	-0.298671	0.46304	1.08566	0.741804	1.5889	0.982795
CCS	Eclampsia || id:finngen_R12_O15_ECLAMPSIA	Wald ratio	1	-0.569882	1.34816	0.672506	-3.21228	2.07251	0.565592	0.0402648	7.94476	0.982795
CCS	Nonhereditary hypogammaglobulinemia || id:finngen_R12_D3_NONHEREDHYPOGAMMA	Wald ratio	1	-0.279208	0.660718	0.6726	-1.57421	1.0158	0.756383	0.20717	2.76157	0.982795
CCS	Acute alcohol intoxication, ICD10 || id:finngen_R12_ALCOHOLACUTE10	Wald ratio	1	0.0575145	0.136391	0.673252	-0.209811	0.32484	1.0592	0.810737	1.38381	0.982795
CCS	Localized adiposity || id:finngen_R12_E4_LOCALADIP	Wald ratio	1	-0.40555	0.962104	0.673373	-2.29127	1.48017	0.66661	0.101137	4.39371	0.982795
CCS	Chronic myeloproliferative disease || id:finngen_R12_CHRONMYELOPRO	Wald ratio	1	-0.255484	0.606673	0.673666	-1.44456	0.933595	0.774542	0.235849	2.54364	0.982795
CCS	Vascular dementia (multiple infarctions) || id:finngen_R12_VD_MI	Wald ratio	1	-0.214232	0.509302	0.67402	-1.21246	0.784001	0.807161	0.297463	2.19022	0.982795
CCS	Overjet || id:finngen_R12_K11_OVERJET	Wald ratio	1	-0.179688	0.428485	0.674955	-1.01952	0.660142	0.835531	0.360769	1.93507	0.983575
CCS	Malignant neoplasm of urinary organs, excluding all cancers (controls excluding all cancers) || id:finngen_R12_C3_URINARY_TRACT_EXALLC	Wald ratio	1	-0.079789	0.190753	0.67574	-0.453666	0.294087	0.923311	0.635295	1.3419	0.984133
CCS	Other other unspecified disorders of the circulatory system || id:finngen_R12_I9_OTHOTH	Wald ratio	1	0.145791	0.349551	0.676618	-0.539328	0.830911	1.15695	0.58314	2.29541	0.984185
CCS	Gilbert syndrome || id:finngen_R12_E4_GILBERT	Wald ratio	1	-0.325693	0.782399	0.677209	-1.85919	1.20781	0.722027	0.155798	3.34614	0.984185
CCS	Other and unspecified iron deficiency || id:finngen_R12_D3_ANAEMIA_IRONDEF_NAS	Wald ratio	1	0.0442875	0.106516	0.67757	-0.164485	0.25306	1.04528	0.848331	1.28796	0.984185
CCS	Shoulder lesions || id:finngen_R12_M13_SHOULDER	Wald ratio	1	0.0260481	0.0627399	0.678013	-0.0969221	0.149018	1.02639	0.907627	1.16069	0.984185
CCS	Malignant neoplasm of stomach, excluding all cancers (controls excluding all cancers) || id:finngen_R12_C3_STOMACH_EXALLC	Wald ratio	1	-0.110546	0.266289	0.678042	-0.632473	0.41138	0.895345	0.531276	1.5089	0.984185
CCS	Transient ischemic attack || id:finngen_R12_I9_TIA	Wald ratio	1	0.0350248	0.0845106	0.67855	-0.130616	0.200666	1.03565	0.877555	1.22222	0.984185
CCS	Myositis ossificans || id:finngen_R12_M13_MYOSITISOSSIF	Wald ratio	1	-0.502699	1.21626	0.679375	-2.88657	1.88117	0.604896	0.0557672	6.56118	0.984185
CCS	Other diseases of liver || id:finngen_R12_K11_DISLIVOTH	Wald ratio	1	-0.0616167	0.149125	0.679468	-0.353901	0.230668	0.940243	0.701944	1.25944	0.984185
CCS	Spondylopathies in diseases classified elsewhere || id:finngen_R12_M13_SPONDYLOPATHINOTH	Wald ratio	1	0.263577	0.638141	0.679578	-0.98718	1.51433	1.30158	0.372626	4.5464	0.984185
CCS	Sunburn || id:finngen_R12_L12_SUNBURN	Wald ratio	1	-0.623655	1.51095	0.679786	-3.58513	2.33782	0.535982	0.0277332	10.3586	0.984185
CCS	Retinal vascular occlusion || id:finngen_R12_H7_RETIVASCOCCLUSION	Wald ratio	1	-0.0780075	0.189408	0.680449	-0.449246	0.293231	0.924957	0.638109	1.34075	0.984565
CCS	Smoking dependency || id:finngen_R12_SMOKING_DEPEND	Wald ratio	1	0.0919116	0.22412	0.681733	-0.347364	0.531187	1.09627	0.706548	1.70095	0.98493
CCS	Idiopathic urticaria || id:finngen_R12_L12_URTICA_IDIOPAT	Wald ratio	1	-0.189153	0.462456	0.682526	-1.09557	0.717261	0.82766	0.33435	2.04881	0.98493
CCS	Insomnia || id:finngen_R12_F5_INSOMNIA	Wald ratio	1	0.0632082	0.154642	0.682731	-0.23989	0.366306	1.06525	0.786714	1.4424	0.98493
CCS	Viral infections of central nervous system, not elsewhere classified/unspecified || id:finngen_R12_AB1_VIRAN_CNS_INFECTIONS_NOS	Wald ratio	1	-0.255424	0.625842	0.683179	-1.48207	0.971225	0.774588	0.227166	2.64118	0.98493
CCS	SLE (Finngen) || id:finngen_R12_SLE_FG	Wald ratio	1	0.142015	0.349892	0.684829	-0.543774	0.827804	1.15259	0.580553	2.28829	0.98493
CCS	Asthma-related infections || id:finngen_R12_ASTHMA_INFECTIONS	Wald ratio	1	0.030044	0.074247	0.685735	-0.11548	0.175568	1.0305	0.890938	1.19192	0.98493
CCS	Urticaria || id:finngen_R12_L12_URTICARIA	Wald ratio	1	-0.0438912	0.108485	0.685782	-0.256521	0.168738	0.957058	0.773739	1.18381	0.98493
CCS	Acute thyroiditis || id:finngen_R12_E4_THYROIDITACU	Wald ratio	1	0.426035	1.05492	0.686318	-1.6416	2.49367	1.53117	0.19367	12.1056	0.98493
CCS	Acrodermatitis chronica atrophicans || id:finngen_R12_L12_ACRODERMATITIS	Wald ratio	1	0.707866	1.75409	0.686543	-2.73016	4.14589	2.02965	0.065209	63.1738	0.98493
CCS	Decubitus ulcer and pressure area || id:finngen_R12_L12_DECUBITANSULCERANDPRESSURE	Wald ratio	1	0.111169	0.275608	0.686685	-0.429023	0.651361	1.11758	0.651145	1.91815	0.98493
CCS	Erosion and ectropion of cervix uteri || id:finngen_R12_N14_EROSECTROPUT	Wald ratio	1	0.156749	0.388865	0.686879	-0.605426	0.918924	1.1697	0.545842	2.50659	0.98493
CCS	Other corneal oedema || id:finngen_R12_H7_CORNEALOEDEMA	Wald ratio	1	0.324122	0.804336	0.686971	-1.25238	1.90062	1.38282	0.285825	6.69004	0.98493
CCS	Bronchiectasis || id:finngen_R12_J10_BRONCHIECTASIS	Wald ratio	1	0.0946163	0.2349	0.6871	-0.365788	0.55502	1.09924	0.69365	1.74198	0.98493
CCS	Hyperuricaemia without signs of inflammatory arthritis and tophaceous disease || id:finngen_R12_E4_HYPERURI	Wald ratio	1	0.403091	1.00304	0.687781	-1.56287	2.36905	1.49644	0.209534	10.6873	0.98493
CCS	Congenital malformations of oesophagus || id:finngen_R12_Q17_CONGEN_MALFO_OESOPHAGUS	Wald ratio	1	-0.397363	0.989293	0.687932	-2.33638	1.54165	0.67209	0.0966774	4.6723	0.98493
CCS	Corneal scars and opacities || id:finngen_R12_H7_CORNEALSCAR	Wald ratio	1	-0.168625	0.419857	0.68796	-0.991544	0.654294	0.844826	0.371003	1.92378	0.98493
CCS	Infarction of spleen || id:finngen_R12_D3_INFARCTSPLEEN	Wald ratio	1	0.369515	0.922034	0.688596	-1.43767	2.1767	1.44703	0.23748	8.81717	0.98493
CCS	Cardiomyopathies, Secondary/extrinsic || id:finngen_R12_I9_CARDMSEC	Wald ratio	1	0.341996	0.855828	0.689446	-1.33543	2.01942	1.40775	0.263046	7.53395	0.98493
CCS	Sequelae of inflammatory diseases of the central nervous system || id:finngen_R12_G6_NEUROINFSEQ	Wald ratio	1	0.487713	1.22193	0.689795	-1.90727	2.88269	1.62859	0.148486	17.8623	0.98493
CCS	Disorder of visual pathways, unspecified || id:finngen_R12_H7_VISUALPATHNAS	Wald ratio	1	0.650716	1.63379	0.69042	-2.55152	3.85295	1.91691	0.0779632	47.1319	0.98493
CCS	Other congenital malformations of skull and face bones || id:finngen_R12_Q17_OTHER_CONGEN_MALFO_SKULL_FACE_BONES	Wald ratio	1	-0.467991	1.17527	0.690484	-2.77152	1.83554	0.626259	0.0625668	6.2685	0.98493
CCS	Malnutrition || id:finngen_R12_E4_MALNUTRITION	Wald ratio	1	0.1941	0.48752	0.690529	-0.761439	1.14964	1.21422	0.466994	3.15705	0.98493
CCS	Other benign neoplasms of connective and other soft tissue || id:finngen_R12_CD2_BENIGN_CONNECTIVE_SOFT	Wald ratio	1	-0.0803328	0.201987	0.690842	-0.476227	0.315561	0.922809	0.621123	1.37103	0.98493
CCS	Disorder of mineral metabolism, other/unspecified || id:finngen_R12_E4_MINERAL_METNAS	Wald ratio	1	-0.564378	1.42011	0.691058	-3.34779	2.21903	0.568714	0.0351621	9.19841	0.98493
CCS	Vitamin A deficiency || id:finngen_R12_E4_VIT_A_DEF	Wald ratio	1	-0.394971	0.995349	0.691503	-2.34586	1.55591	0.6737	0.0957653	4.73941	0.98493
CCS	Urethritis and urethral syndrome || id:finngen_R12_N14_URETHRITISANDURSYNDR	Wald ratio	1	0.174943	0.441829	0.692142	-0.691043	1.04093	1.19118	0.501053	2.83184	0.98493
CCS	Respiratory disorders in diseases classified elsewhere || id:finngen_R12_RESP_ILL_DIS_CLASS_ELSEWHERE	Wald ratio	1	-0.231944	0.585853	0.692172	-1.38022	0.916328	0.79299	0.251524	2.50009	0.98493
CCS	Sleep terrors [night terrors] || id:finngen_R12_F5_SLEEPTERRORS	Wald ratio	1	-0.564257	1.42859	0.69286	-3.36428	2.23577	0.568782	0.0345868	9.35368	0.98493
CCS	Pre-eclampsia or poor fetal growth || id:finngen_R12_O15_PREEC_OR_FETGRO	Wald ratio	1	0.042985	0.108916	0.693093	-0.17049	0.25646	1.04392	0.843251	1.29235	0.98493
CCS	Benign neoplasm: Duodenum || id:finngen_R12_CD2_BENIGN_DUODENUM	Wald ratio	1	-0.172495	0.43748	0.693365	-1.02996	0.684966	0.841562	0.357023	1.9837	0.98493
CCS	Acute upper respiratory infections || id:finngen_R12_J10_UPPERINFEC	Wald ratio	1	-0.0181161	0.0459709	0.693524	-0.108219	0.0719869	0.982047	0.897431	1.07464	0.98493
CCS	Macular hole || id:finngen_R12_MACULAR_HOLE	Wald ratio	1	-0.116177	0.295396	0.694104	-0.695153	0.4628	0.890318	0.498998	1.58851	0.98493
CCS	Acute nasopharyngitis (common cold) || id:finngen_R12_J10_COLD	Wald ratio	1	0.0679704	0.172973	0.694353	-0.271056	0.406997	1.07033	0.762574	1.5023	0.98493
CCS	Abscess of lung || id:finngen_R12_J10_ABSCLUNGPNEUMO	Wald ratio	1	-0.219679	0.559437	0.694557	-1.31618	0.876817	0.802776	0.268159	2.40324	0.98493
CCS	Other otitis externa (chronic) || id:finngen_R12_H8_EXT_OTH	Wald ratio	1	-0.101197	0.257901	0.694772	-0.606683	0.404289	0.903755	0.545156	1.49824	0.98493
CCS	Acute nephritic syndrome || id:finngen_R12_N14_ACUTENEPHRITIC	Wald ratio	1	-0.178862	0.457444	0.695795	-1.07545	0.717728	0.836221	0.341144	2.04977	0.98493
CCS	Other/unspecified enthesopathies of lower limb, excluding foot || id:finngen_R12_M13_ENTESOPATHYLOWNAS	Wald ratio	1	0.0906331	0.232571	0.696758	-0.365206	0.546473	1.09487	0.694053	1.72715	0.98493
CCS	Diseases of vocal cords and larynx+other diseases of upper respiratory tract, no elsewhere classified || id:finngen_R12_J10_VOCALLARYNX	Wald ratio	1	-0.0310581	0.0797121	0.696811	-0.187294	0.125178	0.969419	0.8292	1.13335	0.98493
CCS	Poikiloderma of Civatte || id:finngen_R12_L12_POIKOLOCIVAT	Wald ratio	1	-0.644969	1.65762	0.697207	-3.89391	2.60397	0.524679	0.0203656	13.5173	0.98493
CCS	Olecranon bursitis || id:finngen_R12_M13_OLECRANONBURSITIS	Wald ratio	1	0.101882	0.262228	0.697629	-0.412086	0.615849	1.10725	0.662268	1.85123	0.98493
CCS	Familial erythrocytosis || id:finngen_R12_D3_FAMIERYTHROCYTOCIS	Wald ratio	1	0.366409	0.949134	0.699462	-1.49389	2.22671	1.44255	0.224497	9.26933	0.98493
CCS	Ovarian cyst || id:finngen_R12_N14_OVARYCYST	Wald ratio	1	0.0323578	0.083867	0.699628	-0.132022	0.196737	1.03289	0.876322	1.21742	0.98493
CCS	Viral agents as the cause of diseases classified to other chapters || id:finngen_R12_AB1_VIRAL_INOTHER	Wald ratio	1	-0.177386	0.459906	0.699719	-1.0788	0.724031	0.837457	0.340003	2.06273	0.98493
CCS	Conotruncal defects || id:finngen_R12_Q17_CONOTR_DEFEC	Wald ratio	1	-0.225335	0.584678	0.699941	-1.3713	0.920634	0.798249	0.253776	2.51088	0.98493
CCS	Other leukaemias of specified cell type (controls excluding all cancers) || id:finngen_R12_CD2_OTHER_LEUKAEMIA_SPECIFIED_EXALLC	Wald ratio	1	0.530259	1.3762	0.70001	-2.16709	3.22761	1.69937	0.11451	25.2192	0.98493
CCS	Pityriasis lichenoides chronica || id:finngen_R12_L12_PARAPSO_PITYLICHCHRON	Wald ratio	1	-0.415457	1.08652	0.702183	-2.54503	1.71411	0.660038	0.0784708	5.55176	0.98493
CCS	Benign neoplasm: Ciliary body || id:finngen_R12_CD2_BENIGN_CILIARY	Wald ratio	1	-0.497503	1.30751	0.703576	-3.06022	2.06521	0.608047	0.0468776	7.88695	0.98493
CCS	Antihypertensive medication - note that there are other indications || id:finngen_R12_RX_ANTIHYP	Wald ratio	1	-0.0161716	0.0425439	0.70386	-0.0995577	0.0672145	0.983958	0.905238	1.06952	0.98493
CCS	Erythema annulare centrifugum || id:finngen_R12_L12_ERYTH_ANNULCENTRIFUG	Wald ratio	1	0.611637	1.61767	0.705359	-2.559	3.78228	1.84345	0.0773817	43.916	0.98493
CCS	Corneal pigmentations and deposits || id:finngen_R12_H7_CORNEAPIGMENT	Wald ratio	1	0.406337	1.07563	0.705605	-1.7019	2.51458	1.50131	0.182336	12.3614	0.98493
CCS	Intussusception || id:finngen_R12_K11_INTUSS	Wald ratio	1	-0.171514	0.454306	0.70578	-1.06195	0.718926	0.842389	0.34578	2.05223	0.98493
CCS	Human immunodeficiency virus [HIV] disease resulting in other conditions || id:finngen_R12_AB1_OTHER_CONDITIONS	Wald ratio	1	-0.206655	0.549178	0.706694	-1.28304	0.869733	0.8133	0.277192	2.38627	0.98493
CCS	Hereditary ataxia || id:finngen_R12_G6_HERATAXIA	Wald ratio	1	-0.225851	0.601127	0.70713	-1.40406	0.952358	0.797837	0.245598	2.59181	0.98493
CCS	Contracture of muscle || id:finngen_R12_M13_MUSCONTRAC	Wald ratio	1	0.396304	1.0567	0.707632	-1.67483	2.46744	1.48632	0.18734	11.7922	0.98493
CCS	Chronic tubulo-interstitial nephritis || id:finngen_R12_N14_CHRONTUBULOINTNEPHRITIS	Wald ratio	1	-0.122621	0.327403	0.708014	-0.764331	0.51909	0.884599	0.465645	1.6805	0.98493
CCS	Other and unspecified degenerative diseases of nervous system || id:finngen_R12_G6_DEGENOTH	Wald ratio	1	0.167763	0.448004	0.708056	-0.710324	1.04585	1.18266	0.491485	2.84582	0.98493
CCS	Traction detachment of retina || id:finngen_R12_H7_RETINALDETACHTRACTION	Wald ratio	1	-0.275571	0.736049	0.708112	-1.71823	1.16708	0.759138	0.179384	3.21261	0.98493
CCS	Granulosa cell carcinoma of ovary, excluding all cancers (controls excluding all cancers) || id:finngen_R12_C3_OVARY_GRANULOSA_EXALLC	Wald ratio	1	0.482019	1.29127	0.708933	-2.04888	3.01291	1.61934	0.12888	20.3466	0.98493
CCS	Foreign body granuloma of skin and subcutaneous tissue || id:finngen_R12_L12_FOREIGNBODYGRANULOMA	Wald ratio	1	-0.433362	1.16318	0.709472	-2.7132	1.84648	0.648326	0.0663242	6.33745	0.98493
CCS	Kissing spine || id:finngen_R12_M13_KISSING	Wald ratio	1	-0.564435	1.51928	0.710255	-3.54223	2.41336	0.568681	0.0289487	11.1714	0.98493
CCS	Epilepsy || id:finngen_R12_G6_EPLEPSY	Wald ratio	1	-0.0382713	0.103159	0.710643	-0.240463	0.163921	0.962452	0.786264	1.17812	0.98493
CCS	Hypothyroidism, drug reimbursement || id:finngen_R12_HYPOTHY_REIMB	Wald ratio	1	-0.0469151	0.12651	0.710756	-0.294875	0.201045	0.954168	0.744625	1.22268	0.98493
CCS	Benign neoplasm: Ill-defined sites within the digestive system || id:finngen_R12_CD2_BENIGN_DIGESTIVE_NOS	Wald ratio	1	-0.326753	0.881928	0.711011	-2.05533	1.40183	0.721262	0.12805	4.06261	0.98493
CCS	Benign neoplasm: Descending colon || id:finngen_R12_CD2_BENIGN_DESCENDING_COLON	Wald ratio	1	0.0979452	0.264925	0.711599	-0.421308	0.617198	1.1029	0.656188	1.85373	0.98493
CCS	Nonorganic sleeping disorders (more control exclusions) || id:finngen_R12_KRA_PSY_SLEEP_NONORG_EXMORE	Wald ratio	1	-0.0536696	0.145237	0.711732	-0.338334	0.230995	0.947745	0.712957	1.25985	0.98493
CCS	Viral encephalitis, not elsewhere classified/unspecified || id:finngen_R12_AB1_VIRAL_ENCEPHALITIS_NOS	Wald ratio	1	0.175328	0.475559	0.712368	-0.756767	1.10742	1.19164	0.469181	3.02655	0.98493
CCS	Left ventricular outflow tract obstruction, narrow definition || id:finngen_R12_Q17_LVOTO_NARROW	Wald ratio	1	0.110851	0.3014	0.713031	-0.479892	0.701595	1.11723	0.61885	2.01697	0.98493
CCS	Hypertension, Pulmonary Arterial || id:finngen_R12_I9_HYPTENSPUL	Wald ratio	1	0.267352	0.726926	0.713034	-1.15742	1.69213	1.3065	0.314295	5.43102	0.98493
CCS	Sickle-cell disorders || id:finngen_R12_D3_SICKLECELLDIS	Wald ratio	1	-0.544576	1.48384	0.713615	-3.4529	2.36374	0.580087	0.0316538	10.6307	0.98493
CCS	Other disorders starting during childhood or adolescence (more control exclusions) || id:finngen_R12_KRA_PSY_CHILDOTH_EXMORE	Wald ratio	1	-0.107195	0.293134	0.7146	-0.681736	0.467347	0.898351	0.505738	1.59576	0.98493
CCS	Enteropathic arthropathies || id:finngen_R12_M13_ENTEROARTHR	Wald ratio	1	-0.157449	0.43079	0.714746	-1.0018	0.686898	0.85432	0.367219	1.98754	0.98493
CCS	Other/unspecified postprocedural disorders of ear and mastoid process || id:finngen_R12_H8_POSTOPNAS	Wald ratio	1	-0.485251	1.33429	0.716099	-3.10046	2.12995	0.615543	0.0450287	8.41448	0.98493
CCS	Disorders related to long gestation and high birth weight || id:finngen_R12_P16_DISORD_RELATED_LONG_GESTATION_HIGH_BIRTHWGHTT	Wald ratio	1	0.47747	1.31637	0.716817	-2.10262	3.05757	1.61199	0.122135	21.2757	0.98493
CCS	Vascular dementia (mixed) || id:finngen_R12_VD_MX	Wald ratio	1	-0.200077	0.5528	0.717402	-1.28357	0.883411	0.818668	0.277048	2.41914	0.98493
CCS	Retinoschisis and retinal cysts || id:finngen_R12_H7_RETINOCHISISCYST	Wald ratio	1	-0.161126	0.446167	0.718	-1.03561	0.713362	0.851185	0.355009	2.04084	0.98493
CCS	Pain (limb, back, neck, head abdominally) || id:finngen_R12_PAIN	Wald ratio	1	0.0131375	0.0364024	0.718177	-0.0582112	0.0844862	1.01322	0.943451	1.08816	0.98493
CCS	Reactive arthropathies || id:finngen_R12_M13_REACTARTH	Wald ratio	1	-0.0746909	0.207033	0.718272	-0.480475	0.331093	0.92803	0.61849	1.39249	0.98493
CCS	Migraine with aura and triptan purchases || id:finngen_R12_G6_MIGRAINE_WITH_AURA_TRIPTAN	Wald ratio	1	0.0562532	0.156187	0.718722	-0.249872	0.362379	1.05787	0.7789	1.43674	0.98493
CCS	Pseudopolyposis of colon || id:finngen_R12_COLONPSEUDOP	Wald ratio	1	0.438057	1.21832	0.719178	-1.94985	2.82596	1.54969	0.142295	16.8772	0.98493
CCS	Cysts of oral region, not elsewhere classified || id:finngen_R12_K11_ORALCYST	Wald ratio	1	0.109552	0.305083	0.719529	-0.488411	0.707515	1.11578	0.613601	2.02894	0.98493
CCS	Mild or no visual impairment, binocular || id:finngen_R12_H7_MILDVISIMPBINOC	Wald ratio	1	0.355633	0.990805	0.719645	-1.58634	2.29761	1.42708	0.204673	9.95037	0.98493
CCS	Other forms of systemic lupus erythematosus || id:finngen_R12_SLE_OTH	Wald ratio	1	0.263442	0.737557	0.720956	-1.18217	1.70905	1.3014	0.306613	5.52373	0.98493
CCS	Toxic effect of ethanol || id:finngen_R12_ST19_TOXIC_EFFECT_ETHAN	Wald ratio	1	-0.112645	0.315644	0.721185	-0.731307	0.506016	0.893467	0.48128	1.65867	0.98493
CCS	Congenital malformations of trachea and bronchus || id:finngen_R12_Q17_CONGEN_MALFO_TRACHEA_BRONCHUS	Wald ratio	1	-0.253957	0.712495	0.721516	-1.65045	1.14253	0.775725	0.191964	3.1347	0.98493
CCS	Fetus and newborn affected by maternal conditions that may be unrelated to present pregnancy || id:finngen_R12_P16_FET_NEWB_MATERN_COND_UNREL_PRESENT_PREGNAC	Wald ratio	1	-0.394503	1.10982	0.722241	-2.56976	1.78075	0.674015	0.0765542	5.93431	0.98493
CCS	Dyshidrosis [pompholyx] || id:finngen_R12_L12_DYSHIDROSIS	Wald ratio	1	0.187693	0.528313	0.722388	-0.8478	1.22319	1.20646	0.428356	3.398	0.98493
CCS	Status post-ami || id:finngen_R12_I9_POSTAMI	Wald ratio	1	0.0772699	0.217652	0.722577	-0.349327	0.503867	1.08033	0.705162	1.65511	0.98493
CCS	Arthropathies in other diseases classified elsewhere || id:finngen_R12_M13_ARTHINOTH	Wald ratio	1	0.122738	0.346001	0.722789	-0.555423	0.8009	1.13059	0.573829	2.22754	0.98493
CCS	Bleeding || id:finngen_R12_BLEEDING	Wald ratio	1	-0.0216648	0.0614242	0.724307	-0.142056	0.0987267	0.978568	0.867572	1.10376	0.98493
CCS	Chronic conjunctivitis || id:finngen_R12_H7_CONJUNCTIVITISCHRON	Wald ratio	1	-0.134519	0.383225	0.725575	-0.885641	0.616603	0.874136	0.41245	1.85262	0.98493
CCS	Pneumonia due to other infectious organisms, not elsewhere classified || id:finngen_R12_J10_PNEUMONONBACT	Wald ratio	1	-0.130718	0.372469	0.725626	-0.860756	0.599321	0.877465	0.422842	1.82088	0.98493
CCS	Labyrinthitis || id:finngen_R12_H8_LABYRINTHITIS	Wald ratio	1	-0.421234	1.2022	0.726049	-2.77755	1.93508	0.656236	0.0621907	6.9246	0.98493
CCS	Intermittent hydrarthrosis || id:finngen_R12_M13_INTERHYDRARTHR	Wald ratio	1	0.478794	1.37016	0.726756	-2.20672	3.16431	1.61413	0.110061	23.6723	0.98493
CCS	Suppurative and necrotic conditions of lower respiratory tract || id:finngen_R12_J10_NECROTIC	Wald ratio	1	-0.100033	0.287373	0.72777	-0.663284	0.463219	0.904808	0.515157	1.58918	0.98493
CCS	Lumbosacral root disorders, not elsewhere classified || id:finngen_R12_G6_LSROOT	Wald ratio	1	-0.212408	0.611088	0.728149	-1.41014	0.985324	0.808635	0.244109	2.67868	0.98493
CCS	Myeloid leukaemia (controls excluding all cancers) || id:finngen_R12_CD2_MYELOID_LEUKAEMIA_EXALLC	Wald ratio	1	-0.150164	0.43236	0.728356	-0.99759	0.697261	0.860566	0.368767	2.00824	0.98493
CCS	Arterial embolism and thrombosis || id:finngen_R12_I9_ARTEMBTHR	Wald ratio	1	-0.0926499	0.266872	0.728464	-0.615719	0.430419	0.911513	0.540253	1.5379	0.98493
CCS	Emotional disorders and disorders of social functioning with onset specific to childhood || id:finngen_R12_F5_EMOCHILD	Wald ratio	1	0.095374	0.27507	0.728797	-0.443763	0.634511	1.10007	0.641618	1.8861	0.98493
CCS	Hernia of abdominal wall || id:finngen_R12_ABDOM_HERNIA	Wald ratio	1	-0.0307692	0.0889832	0.729503	-0.205176	0.143638	0.969699	0.814504	1.15447	0.98493
CCS	Mild mental retardation || id:finngen_R12_F5_MILDRET	Wald ratio	1	-0.145127	0.421533	0.730632	-0.971332	0.681078	0.864912	0.378578	1.97601	0.98493
CCS	Lung diseases due to external agents || id:finngen_R12_J10_EXTERLUNG	Wald ratio	1	0.0578549	0.168347	0.731098	-0.272104	0.387814	1.05956	0.761775	1.47376	0.98493
CCS	Malignant neoplasm of ovary, excluding all cancers (controls excluding all cancers) || id:finngen_R12_C3_OVARY_EXALLC	Wald ratio	1	-0.0904615	0.264126	0.73198	-0.608149	0.427226	0.913509	0.544357	1.533	0.98493
CCS	Idiopathic pulmonary fibrosis || id:finngen_R12_IPF	Wald ratio	1	0.0836211	0.24473	0.732587	-0.39605	0.563293	1.08722	0.672973	1.75645	0.98493
CCS	Hypersensitivity pneumonitis due to organic dust || id:finngen_R12_J10_HYPERSPNEUMONI	Wald ratio	1	-0.178619	0.526078	0.734211	-1.20973	0.852494	0.836425	0.298277	2.34549	0.98493
CCS	Thyroiditis Comorbidities of || id:finngen_R12_THYROIDITIS	Wald ratio	1	0.0822275	0.242388	0.73443	-0.392853	0.557308	1.0857	0.675128	1.74597	0.98493
CCS	Other diseases of upper respiratory tract || id:finngen_R12_J10_UPPERDIS	Wald ratio	1	0.0139991	0.0413327	0.734841	-0.067013	0.0950112	1.0141	0.935183	1.09967	0.98493
CCS	Volume depletion || id:finngen_R12_E4_VOLUME	Wald ratio	1	-0.0704741	0.208607	0.735489	-0.479343	0.338395	0.931952	0.61919	1.40269	0.98493
CCS	Mandibular retrognathia AND surgery (BSSRO) || id:finngen_R12_K11_MN_RETRGN_AND_SURG	Wald ratio	1	-0.137622	0.40746	0.735546	-0.936244	0.660999	0.871428	0.392098	1.93673	0.98493
CCS	Congenital malformations of larynx || id:finngen_R12_Q17_CONGEN_MALFO_LARYNX	Wald ratio	1	0.428331	1.27384	0.736681	-2.06839	2.92505	1.53469	0.126389	18.6352	0.98493
CCS	Paracetamol of NSAID medication || id:finngen_R12_RX_PARACETAMOL_NSAID	Wald ratio	1	-0.0174525	0.0519263	0.736794	-0.119228	0.0843231	0.982699	0.887605	1.08798	0.98493
CCS	Other viral diseases, not elsewhere classified || id:finngen_R12_AB1_VIRAL_NOS	Wald ratio	1	-0.0468009	0.139477	0.737213	-0.320175	0.226573	0.954277	0.726022	1.25429	0.98493
CCS	Diabetic nephropathy (more control exclusions) || id:finngen_R12_DM_NEPHROPATHY_EXMORE	Wald ratio	1	0.0604358	0.181322	0.738903	-0.294955	0.415827	1.0623	0.744565	1.51562	0.98493
CCS	Small kidney of unknown cause || id:finngen_R12_N14_SMALLKIDNEY	Wald ratio	1	-0.473403	1.42126	0.739068	-3.25906	2.31226	0.622879	0.0384243	10.0972	0.98493
CCS	Other pleural conditions || id:finngen_R12_J10_PLEUROTH	Wald ratio	1	-0.0673882	0.202355	0.739119	-0.464003	0.329227	0.934832	0.628762	1.38989	0.98493
CCS	Other encephalitis || id:finngen_R12_G6_ENCEPHOTH	Wald ratio	1	0.135029	0.406134	0.739531	-0.660993	0.931051	1.14457	0.516339	2.53717	0.98493
CCS	LSIL lesion of the cervix uteri || id:finngen_R12_N14_CERVICAL_LSIL	Wald ratio	1	-0.0621508	0.186937	0.739535	-0.428548	0.304246	0.939741	0.651454	1.3556	0.98493
CCS	Generalized epilepsy, strict definition || id:finngen_R12_GE_STRICT	Wald ratio	1	-0.141821	0.426993	0.739785	-0.978727	0.695086	0.867777	0.375789	2.00388	0.98493
CCS	Hypothalamic dysfunction, including iatrogenic, not elsewhere classified || id:finngen_R12_E4_HYPOTHALDYSF	Wald ratio	1	-0.505098	1.52446	0.740395	-3.49303	2.48284	0.603446	0.0304085	11.9752	0.98493
CCS	Intercostal neuropathy || id:finngen_R12_G6_ICNEUROP	Wald ratio	1	0.254366	0.767722	0.740399	-1.25037	1.7591	1.28964	0.286399	5.80722	0.98493
CCS	Early onset COPD || id:finngen_R12_COPD_EARLY	Wald ratio	1	0.0433613	0.131403	0.74141	-0.214189	0.300912	1.04432	0.807196	1.35109	0.98493
CCS	Mental and behavioural disorders due to opioids || id:finngen_R12_F5_OPIOIDS	Wald ratio	1	-0.110899	0.336192	0.741499	-0.769835	0.548037	0.895029	0.463089	1.72985	0.98493
CCS	Crohn disease (strict definition, require KELA, min 2 HDR) || id:finngen_R12_K11_CD_STRICT2	Wald ratio	1	-0.083545	0.253702	0.741926	-0.580801	0.413711	0.91985	0.55945	1.51242	0.98493
CCS	Venous thromboembolism || id:finngen_R12_I9_VTE	Wald ratio	1	0.026592	0.0808639	0.74227	-0.131901	0.185085	1.02695	0.876428	1.20332	0.98493
CCS	Ulcer of lower limb, not elsewhere classified || id:finngen_R12_L12_ULCERLOWLIMB	Wald ratio	1	-0.0575561	0.17507	0.742336	-0.400693	0.285581	0.944069	0.669856	1.33053	0.98493
CCS	Right bundle-branch block || id:finngen_R12_I9_RBBB	Wald ratio	1	-0.113562	0.34547	0.742369	-0.790684	0.56356	0.892649	0.453534	1.75692	0.98493
CCS	Postprocedural disorders of nervous system || id:finngen_R12_G6_POSTOPNEURO	Wald ratio	1	-0.0754118	0.230949	0.744023	-0.528071	0.377248	0.927362	0.589741	1.45827	0.98493
CCS	Secondary right heart disease || id:finngen_R12_I9_SECONDRIGHT	Wald ratio	1	0.107736	0.330124	0.74416	-0.539307	0.754778	1.11375	0.583152	2.12714	0.98493
CCS	Suppurative otitis media, unspecified || id:finngen_R12_H8_SUP_OTINAS	Wald ratio	1	0.131243	0.40247	0.744353	-0.657599	0.920085	1.14024	0.518094	2.5095	0.98493
CCS	Disorders of sphingolipid metabolism and other lipid storage disorders || id:finngen_R12_E4_SPHINGOLIP	Wald ratio	1	-0.372355	1.14505	0.745039	-2.61665	1.87194	0.689109	0.0730471	6.5009	0.98493
CCS	Intracerebral haemorrhage || id:finngen_R12_I9_ICH	Wald ratio	1	-0.0581595	0.179108	0.745395	-0.409211	0.292892	0.943499	0.664174	1.3403	0.98493
CCS	Benign neoplasm of major salivary glands || id:finngen_R12_CD2_BENIGN_SALIVARY	Wald ratio	1	0.0672058	0.207447	0.745964	-0.339391	0.473803	1.06952	0.712204	1.60609	0.98493
CCS	Drug-induced cataract || id:finngen_R12_DRUGADVERS_CATAR	Wald ratio	1	-0.144613	0.446392	0.745969	-1.01954	0.730315	0.865357	0.360761	2.07573	0.98493
CCS	Dissection of cerebral arteries, nonruptured || id:finngen_R12_I9_DISCER	Wald ratio	1	-0.255882	0.790546	0.746183	-1.80535	1.29359	0.774234	0.164416	3.64585	0.98493
CCS	Tic and related disorders || id:finngen_R12_KRA_PSY_TIC	Wald ratio	1	-0.186271	0.576587	0.746652	-1.31638	0.94384	0.830049	0.268104	2.56983	0.98493
CCS	Myocardial infarction, strict || id:finngen_R12_I9_MI_STRICT	Wald ratio	1	-0.0263859	0.0816948	0.74671	-0.186508	0.133736	0.973959	0.829852	1.14309	0.98493
CCS	Congenital malformations of genital organs || id:finngen_R12_Q17_CONGEN_MALFO_GENITAL_ORGANS	Wald ratio	1	0.0652855	0.202143	0.746721	-0.330915	0.461486	1.06746	0.718266	1.58643	0.98493
CCS	Interstitial lung disease endpoints || id:finngen_R12_ILD_ENDPOINTS	Wald ratio	1	0.0543036	0.168241	0.746868	-0.275449	0.384057	1.05581	0.759231	1.46823	0.98493
CCS	Dengue fever [classical dengue] || id:finngen_R12_AB1_DENGUE_FEVER	Wald ratio	1	-0.506409	1.56944	0.746947	-3.58252	2.5697	0.602656	0.0278056	13.0619	0.98493
CCS	Congenital malformations of pulmonary and tricuspid valves || id:finngen_R12_Q17_CONGEN_MALFO_PULMONARY_TRICU_VALVES	Wald ratio	1	-0.252925	0.78403	0.747001	-1.78962	1.28377	0.776526	0.167023	3.61024	0.98493
CCS	Chronic laryngitis and laryngotracheitis || id:finngen_R12_J10_CHRONLARYNGITIS	Wald ratio	1	-0.053753	0.166992	0.747536	-0.381057	0.273551	0.947666	0.683139	1.31462	0.98493
CCS	Erosion of teeth, including avohilmo || id:finngen_R12_K11_EROSION_INCLAVO	Wald ratio	1	-0.0443669	0.137889	0.747637	-0.31463	0.225896	0.956603	0.730059	1.25345	0.98493
CCS	Other disorders of fluid, electrolyte and acid-base balance || id:finngen_R12_E4_FLUIDELECTRO	Wald ratio	1	-0.0359073	0.111641	0.747732	-0.254724	0.182909	0.96473	0.775131	1.20071	0.98493
CCS	Current smoker || id:finngen_R12_CURRENT_SMOKER	Wald ratio	1	-0.0191515	0.0596929	0.748337	-0.13615	0.0978467	0.981031	0.872712	1.10279	0.98493
CCS	Benign neoplasm: Endocrine pancreas || id:finngen_R12_CD2_BENIGN_ENDOCRINE_PANCREAS	Wald ratio	1	0.28841	0.901645	0.749066	-1.47881	2.05563	1.3343	0.227908	7.81179	0.98493
CCS	Actinomycosis || id:finngen_R12_AB1_ACTINOMYCOSIS	Wald ratio	1	-0.35845	1.12901	0.750871	-2.57131	1.85441	0.698759	0.0764354	6.38792	0.98493
CCS	Any dementia (more control exclusions) || id:finngen_R12_KRA_PSY_DEMENTIA_EXMORE	Wald ratio	1	0.0312192	0.0985181	0.751329	-0.161876	0.224315	1.03171	0.850546	1.25146	0.98493
CCS	Idiopathic thrombocytopenic purpura || id:finngen_R12_D3_ITP	Wald ratio	1	0.122508	0.386683	0.751383	-0.63539	0.880405	1.13033	0.529729	2.41188	0.98493
CCS	Hypersomnia || id:finngen_R12_F5_HYPERSOMNIA	Wald ratio	1	-0.177162	0.559689	0.751595	-1.27415	0.919828	0.837644	0.279668	2.50886	0.98493
CCS	Anaemias || id:finngen_R12_D3_ANAEMIA	Wald ratio	1	-0.0292945	0.0928267	0.752319	-0.211235	0.152646	0.97113	0.809584	1.16491	0.98493
CCS	Cellulitis of external ear || id:finngen_R12_H8_EXT_CELLUL	Wald ratio	1	0.194978	0.618439	0.752553	-1.01716	1.40712	1.21528	0.36162	4.08417	0.98493
CCS	Hepatic failure, not elsewhere classified || id:finngen_R12_K11_HEPFAIL	Wald ratio	1	0.111515	0.354033	0.752772	-0.582389	0.80542	1.11797	0.558563	2.23764	0.98493
CCS	Felty syndrome || id:finngen_R12_FELTY	Wald ratio	1	-0.287195	0.912803	0.753042	-2.07629	1.5019	0.750365	0.125395	4.4902	0.98493
CCS	Normal-pressure hydrocephalus || id:finngen_R12_G6_HCNP	Wald ratio	1	0.0976393	0.310632	0.753275	-0.5112	0.706478	1.10256	0.599776	2.02684	0.98493
CCS	Human immunodeficiency virus [HIV] disease resulting in infectious and parasitic diseases || id:finngen_R12_AB1_HIV_INFECT_PARASITES	Wald ratio	1	0.444797	1.41592	0.753414	-2.3304	3.21999	1.56017	0.0972571	25.0279	0.98493
CCS	Congenital malformations of spine and bony thorax || id:finngen_R12_Q17_CONGEN_MALFO_SPINE_BONY_THORAX	Wald ratio	1	-0.274768	0.875152	0.753547	-1.99007	1.44053	0.759748	0.136686	4.22293	0.98493
CCS	Pneumocystosis || id:finngen_R12_AB1_PNEUMOCYSTOSIS	Wald ratio	1	0.174995	0.558086	0.753853	-0.918853	1.26884	1.19124	0.398976	3.55673	0.98493
CCS	Dementia || id:finngen_R12_F5_DEMENTIA	Wald ratio	1	-0.0285056	0.0909761	0.75403	-0.206819	0.149808	0.971897	0.813167	1.16161	0.98493
CCS	Malignant neoplasm of vulva, excluding all cancers (controls excluding all cancers) || id:finngen_R12_C3_VULVA_EXALLC	Wald ratio	1	0.186732	0.59605	0.754066	-0.981527	1.35499	1.2053	0.374739	3.87673	0.98493
CCS	Hypertrophy of breast in women and men || id:finngen_R12_N14_HYPERTROPHYBREAST_BOTH	Wald ratio	1	-0.0433516	0.13908	0.755267	-0.315949	0.229246	0.957575	0.729096	1.25765	0.98493
CCS	Benign neoplasm: other/unspecified salivary gland || id:finngen_R12_CD2_BENIGN_SALIVARY_NOS	Wald ratio	1	-0.126027	0.405078	0.75571	-0.91998	0.667925	0.881591	0.398527	1.95019	0.98493
CCS	Psoas tendinitis || id:finngen_R12_M13_PSOASTEND	Wald ratio	1	0.315743	1.01621	0.756023	-1.67602	2.30751	1.37128	0.187117	10.0494	0.98493
CCS	Adenocarcinoma, papilloma adenocarcinoma and mucinous carcinomas of rectum, excluding all cancers (controls excluding all cancers) || id:finngen_R12_C3_RECTUM_ADENO_MUCINO_EXALLC	Wald ratio	1	0.06487	0.208977	0.756244	-0.344725	0.474465	1.06702	0.708415	1.60715	0.98493
CCS	Other and unspecified disorders of globe || id:finngen_R12_H7_GLOBENAS	Wald ratio	1	-0.47649	1.54518	0.7578	-3.50505	2.55207	0.620959	0.0300454	12.8336	0.98493
CCS	Deviated nasal septum || id:finngen_R12_J10_SEPTDEV	Wald ratio	1	0.0316757	0.102831	0.758055	-0.169873	0.233225	1.03218	0.843772	1.26267	0.98493
CCS	Alzheimer锟斤拷s disease (Late onset) (more control exclusions) || id:finngen_R12_AD_LO_EXMORE	Wald ratio	1	0.0465713	0.151574	0.758652	-0.250513	0.343656	1.04767	0.778401	1.41009	0.98493
CCS	Neuralgia and neuritis, unspecified || id:finngen_R12_M13_NEURALGIA	Wald ratio	1	0.0876642	0.28534	0.75867	-0.471601	0.64693	1.09162	0.624002	1.90967	0.98493
CCS	Oesophageal varices || id:finngen_R12_I9_VARICVEOES	Wald ratio	1	-0.103408	0.337441	0.759263	-0.764793	0.557976	0.901759	0.46543	1.74713	0.98493
CCS	Conductive hearing loss, unspecified || id:finngen_R12_H8_HL_CON_NAS	Wald ratio	1	0.0678801	0.221829	0.759604	-0.366905	0.502666	1.07024	0.692875	1.65312	0.98493
CCS	Seropositive rheumatoid arthritis, strict definition || id:finngen_R12_RHEUMA_SEROPOS_STRICT	Wald ratio	1	-0.049663	0.162557	0.759977	-0.368275	0.268949	0.95155	0.691927	1.30859	0.98493
CCS	Drug-induced osteoporosis || id:finngen_R12_DRUGADVERS_OSTEOPO	Wald ratio	1	0.195367	0.639776	0.760086	-1.05859	1.44933	1.21576	0.346943	4.26025	0.98493
CCS	Impacted teeth || id:finngen_R12_K11_IMPACTED_TEETH	Wald ratio	1	0.0418668	0.137248	0.760331	-0.227138	0.310872	1.04276	0.79681	1.36461	0.98493
CCS	Muscle strain || id:finngen_R12_M13_MUSCLESTRAIN	Wald ratio	1	-0.110738	0.363641	0.760727	-0.823475	0.601998	0.895173	0.438904	1.82576	0.98493
CCS	Other abnormal uterine and vaginal bleeding || id:finngen_R12_N14_ABNORMALBLEED	Wald ratio	1	0.0363517	0.119518	0.761012	-0.197904	0.270607	1.03702	0.820449	1.31076	0.98493
CCS	Other and unspecified haemorrhagic conditions || id:finngen_R12_D3_HAEMORRHAGICNAS	Wald ratio	1	0.162598	0.536052	0.761643	-0.888065	1.21326	1.17656	0.411451	3.36443	0.98493
CCS	Other disorders of the musculoskeletal system and connective tissue || id:finngen_R12_M13_MUSCULOSKELEOTH	Wald ratio	1	0.0508973	0.167853	0.761719	-0.278095	0.37989	1.05221	0.757225	1.46212	0.98493
CCS	Pneumoconiosis due to asbestos and other mineral fibres || id:finngen_R12_J10_ASBESTPNEUMOC	Wald ratio	1	-0.135425	0.448591	0.762735	-1.01466	0.743812	0.873344	0.362525	2.10394	0.98493
CCS	Rheumatic fever with heart involvement || id:finngen_R12_I9_RHEUFEVHRT	Wald ratio	1	0.286816	0.95099	0.762959	-1.57712	2.15076	1.33218	0.206568	8.59136	0.98493
CCS	Nightmares || id:finngen_R12_F5_NIGHTMARES	Wald ratio	1	0.448356	1.48806	0.763184	-2.46825	3.36496	1.56574	0.0847331	28.9324	0.98493
CCS	Excessive attrition of teeth || id:finngen_R12_K11_ATTRITION	Wald ratio	1	0.0277755	0.0921857	0.763186	-0.152908	0.208459	1.02816	0.858208	1.23178	0.98493
CCS	Hypo-osmolality and hyponatraemia || id:finngen_R12_E4_HYPOOSMNAT	Wald ratio	1	0.045871	0.152395	0.763414	-0.252824	0.344566	1.04694	0.776605	1.41138	0.98493
CCS	Scarlet fever || id:finngen_R12_AB1_SCARLET_FEVER	Wald ratio	1	0.236738	0.787013	0.763562	-1.30581	1.77928	1.26711	0.270954	5.92561	0.98493
CCS	Falls/tendency to fall || id:finngen_R12_FALLS	Wald ratio	1	0.0122501	0.0407281	0.763584	-0.067577	0.0920772	1.01233	0.934656	1.09645	0.98493
CCS	Congenital malformations of uterus and cervix || id:finngen_R12_Q17_CONGEN_MALFO_UTERUS_CERVIX	Wald ratio	1	-0.136098	0.453832	0.764264	-1.02561	0.753413	0.872757	0.358578	2.12424	0.98493
CCS	Monocytic leukaemia (controls excluding all cancers) || id:finngen_R12_CD2_MONOCYTIC_LEUKAEMIA_EXALLC	Wald ratio	1	-0.368158	1.22821	0.764367	-2.77546	2.03914	0.692008	0.0623209	7.68401	0.98493
CCS	Benign neoplasm: Choroid || id:finngen_R12_CD2_BENIGN_CHOROID	Wald ratio	1	0.084374	0.281528	0.764406	-0.467421	0.636169	1.08804	0.626616	1.88923	0.98493
CCS	Other and unspecified abdominal hernia || id:finngen_R12_K11_OTHABDHER	Wald ratio	1	-0.0995747	0.332345	0.764473	-0.750971	0.551821	0.905222	0.471908	1.73641	0.98493
CCS	Other abnormal products of conception || id:finngen_R12_O15_CONCEPT_ABNORM	Wald ratio	1	0.0309037	0.103154	0.764491	-0.171278	0.233085	1.03139	0.842587	1.26249	0.98493
CCS	Mandibular prognathia AND surgery (LeFortI or BSSO or LeFortI AND BSSO), including avohilmo || id:finngen_R12_K11_MN_PROGN_AND_SURGRT_INCLAVO	Wald ratio	1	0.197587	0.659747	0.764567	-1.09552	1.49069	1.21846	0.334367	4.44016	0.98493
CCS	Disorder of thyroid, unspecified || id:finngen_R12_E4_THYROIDNASOTH	Wald ratio	1	-0.178822	0.597135	0.764584	-1.34921	0.991563	0.836255	0.259446	2.69544	0.98493
CCS	Other diseases of intestine || id:finngen_R12_K11_OTHINT	Wald ratio	1	-0.0544472	0.182733	0.765733	-0.412604	0.303709	0.947008	0.661924	1.35488	0.98493
CCS	Other and unspecified neuropathies || id:finngen_R12_G6_HERIPOTHUN	Wald ratio	1	-0.305616	1.03061	0.766818	-2.32561	1.71438	0.736669	0.0977236	5.55323	0.98493
CCS	Other obstructed labour || id:finngen_R12_O15_LABOUR_OBSTR_OTHER	Wald ratio	1	0.068118	0.230662	0.767753	-0.38398	0.520216	1.07049	0.681145	1.68239	0.98493
CCS	Arthropathy in Crohn disease || id:finngen_R12_CROHN_ARTHR	Wald ratio	1	-0.197607	0.670092	0.768074	-1.51099	1.11577	0.820693	0.220692	3.05193	0.98493
CCS	Trichomoniasis || id:finngen_R12_AB1_TRICHOMONIASIS	Wald ratio	1	0.225276	0.764085	0.768123	-1.27233	1.72288	1.25267	0.280178	5.60065	0.98493
CCS	Colorectal cancer, excluding all cancers (controls excluding all cancers) || id:finngen_R12_C3_COLORECTAL_EXALLC	Wald ratio	1	0.0355851	0.120908	0.768517	-0.201395	0.272565	1.03623	0.81759	1.31333	0.98493
CCS	Other and unspecified polyneuropathies, also in other diseases || id:finngen_R12_G6_POLYOTHUNS	Wald ratio	1	0.0433273	0.147363	0.768745	-0.245505	0.33216	1.04428	0.782309	1.39398	0.98493
CCS	Hypertrophic cardiomyopathy || id:finngen_R12_I9_HYPERTROCARDMYOP	Wald ratio	1	-0.100323	0.341253	0.76877	-0.769178	0.568533	0.904545	0.463394	1.76567	0.98493
CCS	Thoracic aortic aneurysm || id:finngen_R12_I9_THAORTANEUR	Wald ratio	1	-0.0525309	0.178799	0.768912	-0.402978	0.297916	0.948825	0.668327	1.34705	0.98493
CCS	Otitis media, unspecified || id:finngen_R12_H8_OTIMEDNAS	Wald ratio	1	0.05222	0.177887	0.769096	-0.296438	0.400878	1.05361	0.743462	1.49314	0.98493
CCS	Recurrent dislocation of patella || id:finngen_R12_M13_PATELLADISLOCATIO	Wald ratio	1	-0.0779938	0.266975	0.770181	-0.601265	0.445278	0.92497	0.548118	1.56092	0.98493
CCS	Benign neoplasm: Epididymis || id:finngen_R12_CD2_BENIGN_EPIDIDYMIS	Wald ratio	1	-0.35262	1.20834	0.770423	-2.72096	2.01572	0.702844	0.0658114	7.50615	0.98493
CCS	Miliary tuberculosis || id:finngen_R12_AB1TUBERCU_MILIARY	Wald ratio	1	0.468179	1.60508	0.770527	-2.67779	3.61414	1.59708	0.0687152	37.1196	0.98493
CCS	Intestinal malabsorption || id:finngen_R12_K11_MALABSORB	Wald ratio	1	0.0896393	0.30744	0.770618	-0.512944	0.692222	1.09378	0.59873	1.99815	0.98493
CCS	Benign neoplasm: Pharynx, unspecified || id:finngen_R12_CD2_BENIGN_PHARYNX_NOS	Wald ratio	1	-0.229637	0.788071	0.770752	-1.77426	1.31498	0.794822	0.16961	3.72468	0.98493
CCS	Late syphilis || id:finngen_R12_AB1_LATE_SYPHILIS	Wald ratio	1	-0.176935	0.608152	0.771098	-1.36891	1.01504	0.837834	0.254383	2.75948	0.98493
CCS	Colour vision deficiencies || id:finngen_R12_H7_COULOURVISDEF	Wald ratio	1	0.287653	0.988983	0.77116	-1.65075	2.22606	1.3333	0.191905	9.2633	0.98493
CCS	Maternal care for other conditions predominantly related to pregnancy || id:finngen_R12_O15_PREG_MATERN_CARE	Wald ratio	1	0.0383747	0.132218	0.771633	-0.220772	0.297521	1.03912	0.8019	1.34652	0.98493
CCS	Later onset COPD || id:finngen_R12_COPD_LATER	Wald ratio	1	0.0332428	0.114641	0.771837	-0.191454	0.257939	1.0338	0.825758	1.29426	0.98493
CCS	Drug-induced polyneuropathy || id:finngen_R12_G6_DRUGPOLY	Wald ratio	1	-0.219893	0.759202	0.772094	-1.70793	1.26814	0.802605	0.181241	3.55424	0.98493
CCS	Prolapse and hernia of ovary and fallopian tube || id:finngen_R12_N14_PROHERNOV	Wald ratio	1	0.0982679	0.340199	0.772693	-0.568522	0.765058	1.10326	0.566362	2.14912	0.98493
CCS	Somatoform disorder || id:finngen_R12_F5_SOMATOFORM	Wald ratio	1	0.0433141	0.15064	0.773704	-0.251941	0.338569	1.04427	0.777291	1.40294	0.98493
CCS	Carcinoma in situ of vagina (controls excluding all cancers) || id:finngen_R12_CD2_INSITU_VAGINA_EXALLC	Wald ratio	1	-0.305141	1.06147	0.773752	-2.38562	1.77534	0.737019	0.0920321	5.90226	0.98493
CCS	Ingrowing nail || id:finngen_R12_L12_NAIL_INGROW	Wald ratio	1	0.0796893	0.277403	0.773906	-0.464021	0.6234	1.08295	0.62875	1.86526	0.98493
CCS	Soft tissue disorders || id:finngen_R12_M13_SOFTTISSUE	Wald ratio	1	0.0115238	0.0401446	0.774069	-0.0671596	0.0902071	1.01159	0.935046	1.0944	0.98493
CCS	Benign neoplasm: Scrotum || id:finngen_R12_CD2_BENIGN_SCROTUM	Wald ratio	1	0.305241	1.06383	0.774168	-1.77986	2.39035	1.35695	0.168661	10.9173	0.98493
CCS	Erythema nodosum || id:finngen_R12_L12_ERYTHEMANODOSUM	Wald ratio	1	-0.109393	0.381897	0.774537	-0.857912	0.639126	0.896378	0.424047	1.89482	0.98493
CCS	Multifocal fibrosclerosis || id:finngen_R12_M13_MULTIFIBRO	Wald ratio	1	0.244453	0.853481	0.774558	-1.42837	1.91728	1.27692	0.239699	6.8024	0.98493
CCS	Abscess of external ear || id:finngen_R12_H8_EXT_ABSC	Wald ratio	1	-0.16155	0.564047	0.774562	-1.26708	0.943982	0.850824	0.281652	2.5702	0.98493
CCS	Other secondary gout || id:finngen_R12_GOUT_SCND	Wald ratio	1	0.351571	1.22757	0.774575	-2.05446	2.75761	1.4213	0.128162	15.7621	0.98493
CCS	Focal epilepsy, strict definition || id:finngen_R12_FE_STRICT	Wald ratio	1	-0.0396065	0.138351	0.774667	-0.310774	0.231562	0.961168	0.732879	1.26057	0.98493
CCS	Other/unspecified cytomegaloviral diseases || id:finngen_R12_CMV_NOS	Wald ratio	1	0.146294	0.512759	0.775409	-0.858713	1.1513	1.15754	0.423707	3.1623	0.98493
CCS	Other dermatomyositis || id:finngen_R12_M13_DERMATOMYOTH	Wald ratio	1	0.275991	0.968762	0.775728	-1.62278	2.17476	1.31784	0.197349	8.80012	0.98493
CCS	Early syphilis || id:finngen_R12_AB1_EARLY_SYPHILIS	Wald ratio	1	0.180682	0.63549	0.776166	-1.06488	1.42624	1.19803	0.34477	4.16302	0.98493
CCS	Other infective spondylopathies || id:finngen_R12_M13_SPONDYLOINFECTION	Wald ratio	1	-0.41419	1.45868	0.77645	-3.27321	2.44483	0.660875	0.0378847	11.5286	0.98493
CCS	Other osteochondrodysplasias || id:finngen_R12_Q17_OTHER_OSTEOCHONDROD	Wald ratio	1	-0.205863	0.725238	0.776521	-1.62733	1.2156	0.813945	0.196454	3.37233	0.98493
CCS	Thyrotoxicosis Comorbidities of || id:finngen_R12_THYROTOXICOSIS	Wald ratio	1	-0.0347289	0.122403	0.776621	-0.274639	0.205181	0.965867	0.759846	1.22775	0.98493
CCS	Alcohol use disorder, ICD-based || id:finngen_R12_AUD	Wald ratio	1	0.0259396	0.0916065	0.777052	-0.153609	0.205488	1.02628	0.857607	1.22812	0.98493
CCS	Small fibre neuropathy || id:finngen_R12_SFN	Wald ratio	1	-0.119374	0.4216	0.777066	-0.945711	0.706963	0.887476	0.388403	2.02782	0.98493
CCS	Dry age-related macular degeneration (includes geographic atrophy) || id:finngen_R12_DRY_AMD	Wald ratio	1	-0.0406361	0.143712	0.77736	-0.322311	0.241039	0.960179	0.724473	1.27257	0.98493
CCS	Depression medications || id:finngen_R12_ANTIDEPRESSANTS	Wald ratio	1	0.0157201	0.0556503	0.777576	-0.0933545	0.124795	1.01584	0.910871	1.13292	0.98493
CCS	Disorders of synovium and tendon || id:finngen_R12_M13_SYNOTEND	Wald ratio	1	-0.0219278	0.0776654	0.777686	-0.174152	0.130296	0.978311	0.840169	1.13917	0.98493
CCS	Disorders of breast || id:finngen_R12_N14_BREAST	Wald ratio	1	-0.0243485	0.0863391	0.777936	-0.193573	0.144876	0.975946	0.82401	1.1559	0.98493
CCS	Organ-limited amyloidosis || id:finngen_R12_E4_AMYL_ORGAN	Wald ratio	1	0.309365	1.09752	0.778037	-1.84177	2.4605	1.36256	0.158537	11.7106	0.98493
CCS	Cholecystectomy || id:finngen_R12_K11_CHOLECYSTECTOMY	Wald ratio	1	0.0196346	0.0696572	0.77804	-0.116894	0.156163	1.01983	0.88968	1.16902	0.98493
CCS	Crowding of teeth, including avohilmo || id:finngen_R12_K11_CROWDI_TEETH	Wald ratio	1	-0.0550011	0.195633	0.7786	-0.438442	0.32844	0.946484	0.645041	1.3888	0.98493
CCS	Tick-borne viral encephalitis || id:finngen_R12_AB1_TICK_BORNE_ENCEPHALITIS	Wald ratio	1	-0.320107	1.14225	0.779291	-2.55891	1.91869	0.726071	0.0773891	6.81206	0.98493
CCS	Acute hepatitis A || id:finngen_R12_AB1_HEPATITIS_A	Wald ratio	1	0.2904	1.03667	0.779379	-1.74147	2.32227	1.33696	0.175263	10.1988	0.98493
CCS	Spondylolisthesis/Spondylolysis || id:finngen_R12_M13_SPONDYLOLISTHESIS	Wald ratio	1	0.040073	0.143202	0.779603	-0.240602	0.320748	1.04089	0.786154	1.37816	0.98493
CCS	Fistulae involving female genital tract || id:finngen_R12_N14_FEMGENFISTUL	Wald ratio	1	0.148847	0.532297	0.77976	-0.894455	1.19215	1.1605	0.40883	3.29415	0.98493
CCS	Impetigo || id:finngen_R12_L12_IMPETIGO	Wald ratio	1	0.0845397	0.303216	0.78039	-0.509763	0.678843	1.08822	0.600638	1.97159	0.98493
CCS	Gingival hyperplasia || id:finngen_R12_K11_GINGIV_HYPERPLAS	Wald ratio	1	0.102421	0.367853	0.780683	-0.618571	0.823413	1.10785	0.538713	2.27826	0.98493
CCS	Background retinopathy and retinal vascular changes || id:finngen_R12_H7_BCKRNDRETINOPAT	Wald ratio	1	0.131396	0.472081	0.780756	-0.793883	1.05668	1.14042	0.452086	2.87679	0.98493
CCS	Ever smoker || id:finngen_R12_EVER_SMOKER	Wald ratio	1	-0.0135566	0.0487508	0.780951	-0.109108	0.0819949	0.986535	0.896634	1.08545	0.98493
CCS	Abnormal findings on antenatal screening of mother || id:finngen_R12_O15_ANTENAT_ABNORM	Wald ratio	1	-0.0599422	0.215599	0.780993	-0.482517	0.362633	0.941819	0.617228	1.43711	0.98493
CCS	Chromophobe cell carcinoma of kidney, excluding all cancers (controls excluding all cancers) || id:finngen_R12_C3_KIDNEY_CHROMOPHOBE_EXALLC	Wald ratio	1	-0.281628	1.01767	0.781982	-2.27627	1.71301	0.754555	0.102666	5.54565	0.98493
CCS	Other specified diseases with participation of lymphoreticular and reticulohistiocytic tissue || id:finngen_R12_D3_OTHDISLYMPHORETANDRETICULOHIST	Wald ratio	1	0.325318	1.17647	0.782149	-1.98057	2.6312	1.38447	0.137991	13.8905	0.98493
CCS	Bronchitis, not specified as acute or chronic || id:finngen_R12_J10_BRONCH	Wald ratio	1	-0.0571027	0.207665	0.783335	-0.464126	0.34992	0.944497	0.628684	1.41895	0.98493
CCS	Other disorders of bladder || id:finngen_R12_N14_OTHBLADD	Wald ratio	1	0.0510501	0.185949	0.783671	-0.313409	0.41551	1.05238	0.730951	1.51514	0.98493
CCS	Hereditary retinal dystrophy || id:finngen_R12_H7_HEREDRETINADYST	Wald ratio	1	-0.152712	0.55653	0.783777	-1.24351	0.938086	0.858377	0.28837	2.55509	0.98493
CCS	Carcinoma in situ of skin (controls excluding all cancers) || id:finngen_R12_CD2_INSITU_SKIN_EXALLC	Wald ratio	1	0.0672218	0.245124	0.783903	-0.413221	0.547664	1.06953	0.661516	1.72921	0.98493
CCS	Hyperchylomicronaemia || id:finngen_R12_E4_HYPERCHYLO	Wald ratio	1	-0.411692	1.50141	0.783927	-3.35445	2.53106	0.662528	0.0349287	12.5669	0.98493
CCS	Alzheimer锟斤拷s disease (Early onset) (more control exclusions) || id:finngen_R12_AD_EO_EXMORE	Wald ratio	1	0.0834257	0.304523	0.784119	-0.513438	0.68029	1.087	0.598434	1.97445	0.98493
CCS	Adenocarcinoma and Papillary adenocarcinoma of kidney, excluding all cancers (controls excluding all cancers) || id:finngen_R12_C3_KIDNEY_PAPILLARYADENO_EXALLC	Wald ratio	1	-0.192037	0.700983	0.78412	-1.56596	1.18189	0.825276	0.208887	3.26053	0.98493
CCS	Covid-19 suspected case || id:finngen_R12_U22_COVID19_SUSPECTED	Wald ratio	1	-0.0361401	0.131973	0.784205	-0.294808	0.222528	0.964505	0.744675	1.24923	0.98493
CCS	Postpartum haemorrhage || id:finngen_R12_O15_POSTPART_HEAMORRH_ALLW	Wald ratio	1	0.0328179	0.120183	0.784803	-0.202741	0.268377	1.03336	0.81649	1.30784	0.98493
CCS	Anaphylactic shock due to adverse effect of correct drug or medication properly administered || id:finngen_R12_ANAPH_SHOCK_ADVER_EFFECT_CORRE_DRUG_MEDICAM_PROPE_ADMINISTE	Wald ratio	1	-0.170728	0.625678	0.784955	-1.39706	1.0556	0.843051	0.247324	2.8737	0.98493
CCS	Allergic purpura || id:finngen_R12_D3_ALLERGPURPURA	Wald ratio	1	0.101663	0.373817	0.785653	-0.631018	0.834344	1.10701	0.53205	2.3033	0.98493
CCS	COPD related to chronic (opportunist) infections || id:finngen_R12_COPD_OPPORTUNIST_INFECTIONS	Wald ratio	1	-0.120234	0.443706	0.786409	-0.989899	0.74943	0.886713	0.371614	2.11579	0.98493
CCS	Disorder of external ear, unspecified || id:finngen_R12_H8_EXTDISINOTH	Wald ratio	1	0.102103	0.3771	0.786578	-0.637013	0.841218	1.1075	0.52887	2.31919	0.98493
CCS	Amoebiasis || id:finngen_R12_AB1_AMOEBIASIS	Wald ratio	1	0.24204	0.896118	0.787085	-1.51435	1.99843	1.27384	0.219951	7.37748	0.98493
CCS	Hirsutism, drug-induced || id:finngen_R12_L12_HIRSUTISM_ADVERSE	Wald ratio	1	-0.424992	1.57376	0.787122	-3.50956	2.65957	0.653775	0.0299102	14.2902	0.98493
CCS	Other disorders of skin and subcutaneous tissue, not elsewhere classified || id:finngen_R12_L12_OTHERDISSKINANDSUBCUTIS	Wald ratio	1	0.0446717	0.166363	0.788299	-0.281399	0.370742	1.04568	0.754727	1.44881	0.98493
CCS	Other crystal arthropathies || id:finngen_R12_M13_CRYSTALARTH	Wald ratio	1	0.136706	0.509839	0.788596	-0.862579	1.13599	1.14649	0.422072	3.11426	0.98493
CCS	Choroidal detachment || id:finngen_R12_H7_CHORDETACH	Wald ratio	1	0.379584	1.4164	0.788705	-2.39656	3.15573	1.46168	0.0910303	23.4702	0.98493
CCS	Visual field defects || id:finngen_R12_H7_VISFIELDDEF	Wald ratio	1	-0.0595419	0.222754	0.789239	-0.49614	0.377056	0.942196	0.608876	1.45799	0.98493
CCS	Other diseases of the digestive system || id:finngen_R12_K11_OTHDISDIG	Wald ratio	1	-0.0286814	0.107457	0.789538	-0.239297	0.181935	0.971726	0.787181	1.19954	0.98493
CCS	Other endophthalmitis || id:finngen_R12_H7_OTHENDOPHTHALMITIS	Wald ratio	1	0.253704	0.951901	0.789836	-1.61202	2.11943	1.28879	0.199484	8.32639	0.98493
CCS	Congenital deformities of hip || id:finngen_R12_Q17_CONGEN_DEFORMITI_HIP	Wald ratio	1	-0.129674	0.486885	0.789982	-1.08397	0.824621	0.878382	0.338251	2.28102	0.98493
CCS	Other inflammation of eyelid || id:finngen_R12_H7_EYELIDINFLAMMATION	Wald ratio	1	-0.0470759	0.176849	0.79009	-0.3937	0.299548	0.954015	0.674557	1.34925	0.98493
CCS	Female infertility, associated with anovulation || id:finngen_R12_N14_FIANOV	Wald ratio	1	0.0570569	0.214661	0.790394	-0.363679	0.477793	1.05872	0.695114	1.61251	0.98493
CCS	Transient acantholytic dermatosis [Grover] || id:finngen_R12_L12_GROVER	Wald ratio	1	0.443585	1.67172	0.790743	-2.83299	3.72016	1.55828	0.0588364	41.2712	0.98493
CCS	Complications following abortion and ectopic and molar pregnancy || id:finngen_R12_O15_COMPLIC_ABORT_ECTOP_MOLAR	Wald ratio	1	-0.0941291	0.355722	0.791307	-0.791345	0.603087	0.910165	0.453235	1.82775	0.98493
CCS	Trigeminal neuralgia || id:finngen_R12_G6_TRINEU	Wald ratio	1	0.071062	0.26858	0.79133	-0.455355	0.597479	1.07365	0.634223	1.81753	0.98493
CCS	Waldenstrom macroglobulinemia, lymphoplasmacytic lymphoma, excluding all cancers (controls excluding all cancers) || id:finngen_R12_C3_MACROGLOBULINEMIA_EXALLC	Wald ratio	1	0.220348	0.834714	0.791795	-1.41569	1.85639	1.24651	0.242758	6.40057	0.98493
CCS	Carcinoma in situ of vulva (controls excluding all cancers) || id:finngen_R12_CD2_INSITU_VULVA_EXALLC	Wald ratio	1	0.209132	0.79442	0.792357	-1.34793	1.76619	1.23261	0.259777	5.84856	0.98493
CCS	Syndrome of inappropriate secretion of antidiuretic hormone || id:finngen_R12_E4_ANTIDIU	Wald ratio	1	-0.254981	0.969929	0.792638	-2.15604	1.64608	0.774931	0.115782	5.18661	0.98493
CCS	Lateral epicondylitis || id:finngen_R12_M13_LATERALEPICOND	Wald ratio	1	0.0434947	0.165642	0.792872	-0.281163	0.368153	1.04445	0.754905	1.44506	0.98493
CCS	Bullous keratopathy || id:finngen_R12_H7_BULLKERATOPATHY	Wald ratio	1	-0.198943	0.759289	0.793313	-1.68715	1.28926	0.819597	0.185046	3.63011	0.98493
CCS	Rare circulating lymphoid malignancy, excluding all cancers (controls excluding all cancers) || id:finngen_R12_C3_CIRCULATING_LYMPHOID_EXALLC	Wald ratio	1	-0.10228	0.391584	0.793941	-0.869786	0.665225	0.902776	0.419041	1.94493	0.98493
CCS	Melanocytic naevi of scalp and neck || id:finngen_R12_CD2_BENIGN_MELANOCYTIC_SCALPNECK	Wald ratio	1	-0.110999	0.425188	0.794047	-0.944368	0.72237	0.89494	0.388925	2.05931	0.98493
CCS	Fatigue fracture of vertebra || id:finngen_R12_M13_FATIGFRACT	Wald ratio	1	-0.25732	0.986154	0.794144	-2.19018	1.67554	0.773121	0.111896	5.34169	0.98493
CCS	Specific development disorders of speech and language || id:finngen_R12_F5_SPEECH	Wald ratio	1	0.0684195	0.262371	0.794267	-0.445828	0.582667	1.07081	0.640294	1.79081	0.98493
CCS	Vascular dementia || id:finngen_R12_F5_VASCDEM	Wald ratio	1	-0.0564791	0.216912	0.794573	-0.481628	0.368669	0.945086	0.617777	1.44581	0.98493
CCS	Bacterial infection, other or unspecified || id:finngen_R12_AB1_BACTINF_NOS	Wald ratio	1	0.0213905	0.0824657	0.795337	-0.140242	0.183023	1.02162	0.869148	1.20084	0.98493
CCS	Hypermobility syndrome || id:finngen_R12_M13_HYPERMOBILITY	Wald ratio	1	0.0710178	0.273897	0.795414	-0.465819	0.607855	1.0736	0.627621	1.83649	0.98493
CCS	Calcific tendinitis of shoulder || id:finngen_R12_M13_CALCIFICTEND	Wald ratio	1	0.0677143	0.263128	0.796914	-0.448017	0.583446	1.07006	0.638894	1.7922	0.98493
CCS	Rare circulating lymphoid malignancy || id:finngen_R12_C3_CIRCULATING_LYMPHOID	Wald ratio	1	-0.100194	0.39082	0.797667	-0.8662	0.665813	0.904662	0.420547	1.94607	0.98493
CCS	Type1 diabetes, definitions combined, early onset || id:finngen_R12_T1D_EARLY	Wald ratio	1	0.0604293	0.236338	0.79819	-0.402793	0.523651	1.06229	0.668451	1.68818	0.98493
CCS	Other strabismus || id:finngen_R12_H7_STRABOTH	Wald ratio	1	0.0325461	0.1273	0.79821	-0.216961	0.282054	1.03308	0.804961	1.32585	0.98493
CCS	Other functional intestinal disorders || id:finngen_R12_K11_OTHFUNC	Wald ratio	1	0.0220261	0.0862691	0.798477	-0.147061	0.191113	1.02227	0.863241	1.2106	0.98493
CCS	Retinal detachment with retinal break || id:finngen_R12_H7_RETINALDETACHBREAK	Wald ratio	1	-0.0456861	0.179437	0.799026	-0.397382	0.30601	0.955342	0.672077	1.358	0.98493
CCS	Other bacterial agents as the cause of diseases classified to other chapters || id:finngen_R12_AB1_OTHER_BACT_INOTHER	Wald ratio	1	-0.172535	0.678307	0.799217	-1.50202	1.15695	0.841529	0.222681	3.18021	0.98493
CCS	Glucosamine medication || id:finngen_R12_RX_GLUCOSAMINE	Wald ratio	1	-0.0223326	0.0879211	0.79949	-0.194658	0.149993	0.977915	0.823116	1.16183	0.98493
CCS	Immunodeficiency with predominantly antibody defects || id:finngen_R12_D3_IMMUDEFANTIBODY	Wald ratio	1	0.105557	0.416033	0.79971	-0.709867	0.920981	1.11133	0.49171	2.51175	0.98493
CCS	Spondyloarthritis Comorbidities of || id:finngen_R12_SPONDYLOARTHRITIS	Wald ratio	1	0.0352094	0.139039	0.800087	-0.237307	0.307726	1.03584	0.788749	1.36033	0.98493
CCS	Acne varioliformis || id:finngen_R12_L12_ACNE_VARIOLIFORMIS	Wald ratio	1	0.337531	1.34105	0.80128	-2.29093	2.96599	1.40148	0.101172	19.414	0.98493
CCS	Sequelae of malnutrition and other nutritional deficiencies || id:finngen_R12_E4_SEQUMAL	Wald ratio	1	-0.357743	1.42336	0.801554	-3.14753	2.43204	0.699253	0.0429582	11.3821	0.98493
CCS	Noninflammatory disorders of female genital tract || id:finngen_R12_N14_FEMALEGENNONINF	Wald ratio	1	-0.0122478	0.048837	0.801976	-0.107968	0.0834726	0.987827	0.897656	1.08706	0.98493
CCS	Other puerperal infections || id:finngen_R12_O15_PUERP_INFECT_OTHER	Wald ratio	1	0.0567477	0.226922	0.802529	-0.38802	0.501515	1.05839	0.678399	1.65122	0.98493
CCS	All dysplastic lesions of the vagina || id:finngen_R12_N14_VAGINAL_DYSPLASIA_ALL	Wald ratio	1	-0.104297	0.41761	0.802783	-0.922813	0.714219	0.900958	0.3974	2.04259	0.98493
CCS	Migraine || id:finngen_R12_G6_MIGRAINE	Wald ratio	1	0.0201721	0.0812105	0.80383	-0.139	0.179345	1.02038	0.870228	1.19643	0.98493
CCS	Glaucoma secondary to eye trauma || id:finngen_R12_H7_GLAUCSECTRAUMA	Wald ratio	1	-0.209252	0.843252	0.804019	-1.86203	1.44352	0.811191	0.155358	4.23559	0.98493
[truncated: 456 more rows]

## Sheet: Supplementary Table S9  SNPs- d
Supplementary Table S9 SNPs- discovery
SNP	exposure	outcome	beta.exposure	eaf.exposure	chr	pos	se.outcome	exposure	p value	steiger_direction	p value（steiger）	F
rs10830963	Gestational diabetes mellitus	Carpal tunnel syndrome	0.363115	0.357398	11	92708710	0.000307962	finngen	1e-200	TRUE	5.91e-136	1076.15
rs11614702	Gestational diabetes mellitus	Carpal tunnel syndrome	0.0622275	0.499339	12	133058157	0.000274989	finngen	1.88e-08	TRUE	4.23e-05	31.6187
rs11716713	Gestational diabetes mellitus	Carpal tunnel syndrome	0.066537	0.308225	3	185515610	0.000296585	finngen	1.9e-08	TRUE	1.68e-05	31.5936
rs1402837	Gestational diabetes mellitus	Carpal tunnel syndrome	0.0972785	0.170405	2	169757354	0.000326621	finngen	1.6e-11	TRUE	2.11e-06	45.4082
rs1574285	Gestational diabetes mellitus	Carpal tunnel syndrome	-0.064383	0.560103	9	4283137	0.00028141	finngen	5.78e-09	TRUE	4.28e-05	33.909
rs28624681	Gestational diabetes mellitus	Carpal tunnel syndrome	-0.0793509	0.292766	9	139237902	0.000327724	finngen	9.11e-11	TRUE	4.75e-06	42.0035
rs320369	Gestational diabetes mellitus	Carpal tunnel syndrome	-0.0726262	0.62687	1	118143517	0.000297784	finngen	1.6e-10	TRUE	1.87e-05	40.899
rs6048205	Gestational diabetes mellitus	Carpal tunnel syndrome	-0.153894	0.0477318	20	22559601	0.00067268	finngen	9.69e-09	TRUE	2.91e-05	32.9014
rs61919164	Gestational diabetes mellitus	Carpal tunnel syndrome	0.133469	0.0525897	11	93077969	0.000605956	finngen	2.38e-08	TRUE	0.00100095	31.1582
rs62189171	Gestational diabetes mellitus	Carpal tunnel syndrome	0.0905228	0.129194	2	236481326	0.000420363	finngen	1.83e-08	TRUE	2.07e-05	31.6636
rs6538804	Gestational diabetes mellitus	Carpal tunnel syndrome	-0.0814041	0.355412	12	97848910	0.000284489	finngen	2.23e-12	TRUE	7.24e-08	49.267
rs6794202	Gestational diabetes mellitus	Carpal tunnel syndrome	-0.0803473	0.183306	3	123093887	0.000311856	finngen	2.64e-08	TRUE	0.000787727	30.9579
rs7018475	Gestational diabetes mellitus	Carpal tunnel syndrome	0.072184	0.280201	9	22137685	0.000314916	finngen	2.7e-09	TRUE	9.7e-05	35.3877
rs7722200	Gestational diabetes mellitus	Carpal tunnel syndrome	-0.144725	0.315756	5	95717440	0.000304998	finngen	1.2e-33	TRUE	2.56e-18	146.152
rs7766070	Gestational diabetes mellitus	Carpal tunnel syndrome	0.0989933	0.33406	6	20686573	0.000312057	finngen	9.77e-18	TRUE	7.25e-11	73.5588
rs780094	Gestational diabetes mellitus	Carpal tunnel syndrome	0.109894	0.644339	2	27741237	0.000282631	finngen	2.9e-21	TRUE	1.66e-13	89.6073
rs7953129	Gestational diabetes mellitus	Carpal tunnel syndrome	0.0641388	0.341727	12	40434201	0.000289035	finngen	3.08e-08	TRUE	7.14e-05	30.6577
rs9650069	Gestational diabetes mellitus	Carpal tunnel syndrome	-0.0810248	0.373748	8	118204020	0.000300516	finngen	1.41e-12	TRUE	1.21e-05	50.1744
rs9662365	Gestational diabetes mellitus	Carpal tunnel syndrome	-0.0624382	0.463904	1	98461443	0.000275339	finngen	1.61e-08	TRUE	5.08e-05	31.911

## Sheet: Supplementary Table S10MR  in t
Supplementary Table S10 MR in the discovery study
Exposure	Method	nSNP	OR	Odds Ratio lower 95% Confidence Interval for OR	Odds Ratio Upper 95% Confidence Interval for OR	p value
GDM	IVW	19	1.0013	1.00011	1.00248	0.0316284
	RAPS	19	1.00137	1.00014	1.0026	0.0286087
	CML	19	1.0014	1.00025	1.00255	0.0172772
	dIVW	19	1.00131	1.00011	1.00251	0.0318424
	BWMR	19	1.00131	1.00011	1.00251	0.032275
	IVW: Inverse variance weighted
	RAPS: Robust adjusted profile score (RAPS)
	CML: Constrained maximum likelihood
	dIVW: Debiased inverse-variance weighted method
	BWMR:Bayesian Weighted Mendelian Randomization

[truncated: 7 more sheets: Supplementary Table S11  , Supplementary Table S12MR in th, Supplementary Table S13  , Supplementary Table S14SNPs - r, Supplementary Table S15 UVMR, Supplementary Table S16 MVMR, Supplementary Table S17 MMR]
